# Supplementary material for: Formation of tRNA Wobble Inosine in Humans Is Disrupted by a Millennia-Old Mutation Causing Intellectual Disability
Source: Mol Cell Biol. 2019 Sep 11;39(19):e00203-19. doi: 10.1128/MCB.00203-19 (PMC6751630; doi:10.1128/MCB.00203-19)
Supplement: Supplemental file 1 [file MCB.00203-19-sd001.xlsx]

## Sheet: Vector
Accession	Description	Score	Coverage	# Proteins	# Unique Peptides	# Peptides	# PSMs	# AAs	MW [kDa]	calc. pI
P60709	Actin, cytoplasmic 1 OS=Homo sapiens GN=ACTB PE=1 SV=1 - [ACTB_HUMAN]	320.816	10.4	2	2	2	8	375	41.7097	5.47803
	Sequence	# PSMs	# Proteins	# Protein Groups	Protein Group Accessions	Modifications	ΔCn	q-Value	PEP	IonScore	Exp Value	Charge	MH+ [Da]	ΔM [ppm]	RT [min]	# Missed Cleavages
	mTQImFETFNTPAMYVAIQAVLSLYASGR	6	2	1	P60709	M1(Oxidation); M5(Oxidation)	0	0	6.97125e-16	113.82	1.8258e-11	3	3285.59	-1.98828	50.1996	0
	mTQImFETFNTPAmYVAIQAVLSLYASGR	1	2	1	P60709	M1(Oxidation); M5(Oxidation); M14(Oxidation)	0	0	2.005e-15	84.9	1.24584e-08	3	3301.6	1.70596	49.6477	0
	GYSFTTTAER	1	2	1	P60709		0	0	1.439e-05	52.01	2.5495e-05	2	1132.53	-1.66821	27.1609	0
Q9UJV9	Probable ATP-dependent RNA helicase DDX41 OS=Homo sapiens GN=DDX41 PE=1 SV=2 - [DDX41_HUMAN]	163.677	6.59	1	5	5	5	622	69.793	6.84424
	Sequence	# PSMs	# Proteins	# Protein Groups	Protein Group Accessions	Modifications	ΔCn	q-Value	PEP	IonScore	Exp Value	Charge	MH+ [Da]	ΔM [ppm]	RT [min]	# Missed Cleavages
	KDVLVATDVASK	1	1	1	Q9UJV9		0	0	1.924e-12	72.67	2.83896e-07	3	1245.71	0.194693	25.7689	1
	ILESVAEGR	1	1	1	Q9UJV9		0	0	0.02906	53.54	4.42588e-05	2	973.531	-0.546446	24.8455	0
	LLQEDSSPLLR	1	1	1	Q9UJV9		0	0	0.06837	44.36	0.000232688	2	1270.7	-0.351515	33.674	0
	YVLSmSEER	1	1	1	Q9UJV9	M5(Oxidation)	0	0	0.04753	40.6	0.00024387	2	1129.52	-0.206869	23.8864	0
	DVLVATDVASK	1	1	1	Q9UJV9		0	0	1.668e-05	35.49	0.00223166	2	1117.61	-2.25645	28.5271	0
P07437	Tubulin beta chain OS=Homo sapiens GN=TUBB PE=1 SV=2 - [TBB5_HUMAN]	132.043	7.43	8	3	3	3	444	49.639	4.89404
	Sequence	# PSMs	# Proteins	# Protein Groups	Protein Group Accessions	Modifications	ΔCn	q-Value	PEP	IonScore	Exp Value	Charge	MH+ [Da]	ΔM [ppm]	RT [min]	# Missed Cleavages
	ISVYYNEATGGK	1	1	1	P07437		0	0	4.313e-06	67.72	1.1664e-06	2	1301.64	-0.740017	27.9056	0
	ImNTFSVVPSPK	1	4	1	P07437	M2(Oxidation)	0	0	0.001312	57.98	1.17027e-05	2	1335.7	-0.247815	32.8789	0
	TAVcDIPPR	1	7	1	P07437	C4(Carbamidomethyl)	0	0	0.009706	46.15	0.00015409	2	1028.52	0.771886	23.2185	0
P02768	Serum albumin OS=Homo sapiens GN=ALB PE=1 SV=2 - [ALBU_HUMAN]	119.57	6.4	1	4	4	4	609	69.3215	6.27783
	Sequence	# PSMs	# Proteins	# Protein Groups	Protein Group Accessions	Modifications	ΔCn	q-Value	PEP	IonScore	Exp Value	Charge	MH+ [Da]	ΔM [ppm]	RT [min]	# Missed Cleavages
	AAFTEccQAADK	1	1	1	P02768	C6(Carbamidomethyl); C7(Carbamidomethyl)	0	0	8.451e-12	66.45	2.25928e-07	2	1371.57	-0.45174	22.5645	0
	TYETTLEK	1	1	1	P02768		0	0	1.177e-05	54.2	2.54727e-05	2	984.488	-0.238217	22.9895	0
	AEFAEVSK	1	1	1	P02768		0	0	0.01547	29.61	0.00891574	2	880.441	-0.523497	23.3456	0
	LVAASQAALGL	1	1	1	P02768		0	0	0.002989	23.56	0.0231291	2	1013.6	1.15922	37.4648	0
Q96KK5	Histone H2A type 1-H OS=Homo sapiens GN=HIST1H2AH PE=1 SV=3 - [H2A1H_HUMAN]	98.2934	22.66	10	1	1	2	128	13.8978	10.8872
	Sequence	# PSMs	# Proteins	# Protein Groups	Protein Group Accessions	Modifications	ΔCn	q-Value	PEP	IonScore	Exp Value	Charge	MH+ [Da]	ΔM [ppm]	RT [min]	# Missed Cleavages
	VGAGAPVYLAAVLEYLTAEILELAGNAAR	2	10	1	Q96KK5		0	0	4.016e-08	71.77	1.16423e-07	3	2915.59	0.806622	52.7864	0
P11142	Heat shock cognate 71 kDa protein OS=Homo sapiens GN=HSPA8 PE=1 SV=1 - [HSP7C_HUMAN]	96.9446	6.5	7	4	4	4	646	70.8542	5.51611
	Sequence	# PSMs	# Proteins	# Protein Groups	Protein Group Accessions	Modifications	ΔCn	q-Value	PEP	IonScore	Exp Value	Charge	MH+ [Da]	ΔM [ppm]	RT [min]	# Missed Cleavages
	NSLESYAFNmK	1	1	1	P11142	M10(Oxidation)	0	0	1.481e-08	54.27	1.17845e-05	2	1319.59	0.0919213	32.1129	0
	VEIIANDQGNR	1	7	1	P11142		0	0	3.786e-06	53.94	3.39062e-05	2	1228.63	-0.597712	24.2142	0
	VcNPIITK	1	1	1	P11142	C2(Carbamidomethyl)	0	0	0.1158	28.09	0.0225872	2	944.523	0.0844857	25.5062	0
	DAGTIAGLNVLR	1	1	1	P11142		0	0	0.1158	25	0.0260888	2	1199.67	-5.36567	38.1438	0
Q9UHX1	Poly(U)-binding-splicing factor PUF60 OS=Homo sapiens GN=PUF60 PE=1 SV=1 - [PUF60_HUMAN]	81.7568	3.94	1	2	2	2	559	59.8376	5.2876
	Sequence	# PSMs	# Proteins	# Protein Groups	Protein Group Accessions	Modifications	ΔCn	q-Value	PEP	IonScore	Exp Value	Charge	MH+ [Da]	ΔM [ppm]	RT [min]	# Missed Cleavages
	VVAEVYDQER	1	1	1	Q9UHX1		0	0	2.568e-06	67.42	1.52153e-06	2	1207.6	0.19655	24.3717	0
	QGEEEDAEIIVK	1	1	1	Q9UHX1		0	0	0.0461	36.24	0.00169944	2	1359.67	1.32806	28.9681	0
P16403	Histone H1.2 OS=Homo sapiens GN=HIST1H1C PE=1 SV=2 - [H12_HUMAN]	77.4249	9.86	3	2	2	2	213	21.3517	10.9312
	Sequence	# PSMs	# Proteins	# Protein Groups	Protein Group Accessions	Modifications	ΔCn	q-Value	PEP	IonScore	Exp Value	Charge	MH+ [Da]	ΔM [ppm]	RT [min]	# Missed Cleavages
	SGVSLAALK	1	3	1	P16403		0	0	6.958e-05	50.4	6.97688e-05	2	845.51	1.08345	31.7445	0
	ASGPPVSELITK	1	3	1	P16403		0	0	0.05233	48.6	9.31759e-05	2	1198.67	-0.566832	32.6144	0
Q9H5V9	UPF0428 protein CXorf56 OS=Homo sapiens GN=CXorf56 PE=1 SV=1 - [CX056_HUMAN]	77.23	4.95	1	1	1	1	222	25.608	8.73389
	Sequence	# PSMs	# Proteins	# Protein Groups	Protein Group Accessions	Modifications	ΔCn	q-Value	PEP	IonScore	Exp Value	Charge	MH+ [Da]	ΔM [ppm]	RT [min]	# Missed Cleavages
	EVADSYAQNAK	1	1	1	Q9H5V9		0	0	0.001311	77.23	1.10702e-07	2	1195.56	1.74099	20.0722	0
P60981	Destrin OS=Homo sapiens GN=DSTN PE=1 SV=3 - [DEST_HUMAN]	61.64	7.27	1	1	1	1	165	18.4935	7.85498
	Sequence	# PSMs	# Proteins	# Protein Groups	Protein Group Accessions	Modifications	ΔCn	q-Value	PEP	IonScore	Exp Value	Charge	MH+ [Da]	ΔM [ppm]	RT [min]	# Missed Cleavages
	aSGVQVADEVcR	1	1	1	P60981	N-Term(Acetyl); C11(Carbamidomethyl)	0	0	3.574e-10	61.64	4.07865e-06	2	1332.62	-0.58479	30.0434	0
Q14331	Protein FRG1 OS=Homo sapiens GN=FRG1 PE=1 SV=1 - [FRG1_HUMAN]	61.5235	9.3	2	2	2	2	258	29.1541	9.01221
	Sequence	# PSMs	# Proteins	# Protein Groups	Protein Group Accessions	Modifications	ΔCn	q-Value	PEP	IonScore	Exp Value	Charge	MH+ [Da]	ΔM [ppm]	RT [min]	# Missed Cleavages
	QcEINYVK	1	2	1	Q14331	C2(Carbamidomethyl)	0	0	0.003464	47.08	0.000167481	2	1053.51	1.69838	24.4449	0
	EVDEGPSPPEQFTAVK	1	1	1	Q14331		0	0	0.0006807	33.57	0.00232957	2	1729.83	-1.24755	30.9998	0
O75533	Splicing factor 3B subunit 1 OS=Homo sapiens GN=SF3B1 PE=1 SV=3 - [SF3B1_HUMAN]	56.84	0.69	1	1	1	1	1304	145.738	7.09326
	Sequence	# PSMs	# Proteins	# Protein Groups	Protein Group Accessions	Modifications	ΔCn	q-Value	PEP	IonScore	Exp Value	Charge	MH+ [Da]	ΔM [ppm]	RT [min]	# Missed Cleavages
	QQAADLISR	1	1	1	O75533		0	0	1.207e-05	56.84	2.1426e-05	2	1001.54	-0.872302	25.1655	0
Q13643	Four and a half LIM domains protein 3 OS=Homo sapiens GN=FHL3 PE=1 SV=4 - [FHL3_HUMAN]	55.99	3.57	1	1	1	1	280	31.1706	6.20166
	Sequence	# PSMs	# Proteins	# Protein Groups	Protein Group Accessions	Modifications	ΔCn	q-Value	PEP	IonScore	Exp Value	Charge	MH+ [Da]	ΔM [ppm]	RT [min]	# Missed Cleavages
	TLTQGGVTYR	1	1	1	Q13643		0	0	2.696e-08	55.99	1.4099e-05	2	1095.58	-0.27767	24.1213	0
P23246	Splicing factor, proline- and glutamine-rich OS=Homo sapiens GN=SFPQ PE=1 SV=2 - [SFPQ_HUMAN]	53.9845	3.25	2	2	2	2	707	76.1016	9.43701
	Sequence	# PSMs	# Proteins	# Protein Groups	Protein Group Accessions	Modifications	ΔCn	q-Value	PEP	IonScore	Exp Value	Charge	MH+ [Da]	ΔM [ppm]	RT [min]	# Missed Cleavages
	AVVIVDDR	1	2	1	P23246		0	0	1.836e-05	47.41	0.000137071	2	886.499	-0.133326	25.4521	0
	FGQGGAGPVGGQGPR	1	1	1	P23246		0	0	0.00743	28.2	0.0105949	2	1341.66	-1.06956	23.6002	0
Q9BY77	Polymerase delta-interacting protein 3 OS=Homo sapiens GN=POLDIP3 PE=1 SV=2 - [PDIP3_HUMAN]	51.51	2.38	1	1	1	1	421	46.0605	9.99365
	Sequence	# PSMs	# Proteins	# Protein Groups	Protein Group Accessions	Modifications	ΔCn	q-Value	PEP	IonScore	Exp Value	Charge	MH+ [Da]	ΔM [ppm]	RT [min]	# Missed Cleavages
	aDISLDELIR	1	1	1	Q9BY77	N-Term(Acetyl)	0	0	2.403e-07	51.51	6.74533e-05	2	1186.63	-0.0514439	46.0216	0
P13489	Ribonuclease inhibitor OS=Homo sapiens GN=RNH1 PE=1 SV=2 - [RINI_HUMAN]	47.85	2.17	1	1	1	1	461	49.9411	4.81787
	Sequence	# PSMs	# Proteins	# Protein Groups	Protein Group Accessions	Modifications	ΔCn	q-Value	PEP	IonScore	Exp Value	Charge	MH+ [Da]	ΔM [ppm]	RT [min]	# Missed Cleavages
	LDDcGLTEAR	1	1	1	P13489	C4(Carbamidomethyl)	0	0	1.792e-07	47.85	7.13657e-05	2	1149.52	-0.929538	25.6475	0
P63267	Actin, gamma-enteric smooth muscle OS=Homo sapiens GN=ACTG2 PE=1 SV=1 - [ACTH_HUMAN]	47.54	2.66	4	1	1	1	376	41.8498	5.47803
	Sequence	# PSMs	# Proteins	# Protein Groups	Protein Group Accessions	Modifications	ΔCn	q-Value	PEP	IonScore	Exp Value	Charge	MH+ [Da]	ΔM [ppm]	RT [min]	# Missed Cleavages
	GYSFVTTAER	1	4	1	P63267		0	0	1.139e-06	47.54	0.000121576	2	1130.55	0.0670391	30.0259	0
P02788	Lactotransferrin OS=Homo sapiens GN=LTF PE=1 SV=6 - [TRFL_HUMAN]	46.86	1.41	1	1	1	1	710	78.1319	8.11865
	Sequence	# PSMs	# Proteins	# Protein Groups	Protein Group Accessions	Modifications	ΔCn	q-Value	PEP	IonScore	Exp Value	Charge	MH+ [Da]	ΔM [ppm]	RT [min]	# Missed Cleavages
	DGAGDVAFIR	1	1	1	P02788		0	0	7.347e-05	46.86	0.000268912	2	1020.51	0.978092	32.0262	0
P21333	Filamin-A OS=Homo sapiens GN=FLNA PE=1 SV=4 - [FLNA_HUMAN]	46.34	1.02	1	1	1	1	2647	280.564	6.06201
	Sequence	# PSMs	# Proteins	# Protein Groups	Protein Group Accessions	Modifications	ΔCn	q-Value	PEP	IonScore	Exp Value	Charge	MH+ [Da]	ΔM [ppm]	RT [min]	# Missed Cleavages
	SADFVVEAIGDDVGTLGFSVEGPSQAK	1	1	1	P21333		0	0	8.843e-08	46.34	0.000101039	3	2695.3	-2.04114	48.9747	0
P09012	U1 small nuclear ribonucleoprotein A OS=Homo sapiens GN=SNRPA PE=1 SV=3 - [SNRPA_HUMAN]	43.3	3.55	1	1	1	1	282	31.2592	9.83252
	Sequence	# PSMs	# Proteins	# Protein Groups	Protein Group Accessions	Modifications	ΔCn	q-Value	PEP	IonScore	Exp Value	Charge	MH+ [Da]	ΔM [ppm]	RT [min]	# Missed Cleavages
	EVSSATNALR	1	1	1	P09012		0	0	0.003924	43.3	0.000437332	2	1047.54	0.285611	22.644	0
O75821	Eukaryotic translation initiation factor 3 subunit G OS=Homo sapiens GN=EIF3G PE=1 SV=2 - [EIF3G_HUMAN]	40.34	2.81	1	1	1	1	320	35.5889	6.12549
	Sequence	# PSMs	# Proteins	# Protein Groups	Protein Group Accessions	Modifications	ΔCn	q-Value	PEP	IonScore	Exp Value	Charge	MH+ [Da]	ΔM [ppm]	RT [min]	# Missed Cleavages
	VTNLSEDTR	1	1	1	O75821		0	0	0.005505	40.34	0.000910828	2	1034.51	-1.57577	20.5694	0
P06703	Protein S100-A6 OS=Homo sapiens GN=S100A6 PE=1 SV=1 - [S10A6_HUMAN]	40.34	18.89	1	1	1	1	90	10.1733	5.47803
	Sequence	# PSMs	# Proteins	# Protein Groups	Protein Group Accessions	Modifications	ΔCn	q-Value	PEP	IonScore	Exp Value	Charge	MH+ [Da]	ΔM [ppm]	RT [min]	# Missed Cleavages
	acPLDQAIGLLVAIFHK	1	1	1	P06703	N-Term(Acetyl); C2(Carbamidomethyl)	0	0	0.0005339	40.34	0.000314397	2	1908.04	0.408527	51.2023	0
P81605	Dermcidin OS=Homo sapiens GN=DCD PE=1 SV=2 - [DCD_HUMAN]	38.52	10	1	1	1	1	110	11.2768	6.53662
	Sequence	# PSMs	# Proteins	# Protein Groups	Protein Group Accessions	Modifications	ΔCn	q-Value	PEP	IonScore	Exp Value	Charge	MH+ [Da]	ΔM [ppm]	RT [min]	# Missed Cleavages
	DAVEDLESVGK	1	1	1	P81605		0	0	0.002433	38.52	0.00123732	2	1161.56	0.701884	33.0451	0
P23284	Peptidyl-prolyl cis-trans isomerase B OS=Homo sapiens GN=PPIB PE=1 SV=2 - [PPIB_HUMAN]	37.64	3.7	1	1	1	1	216	23.7275	9.40771
	Sequence	# PSMs	# Proteins	# Protein Groups	Protein Group Accessions	Modifications	ΔCn	q-Value	PEP	IonScore	Exp Value	Charge	MH+ [Da]	ΔM [ppm]	RT [min]	# Missed Cleavages
	IGDEDVGR	1	1	1	P23284		0	0	0.000341	37.64	0.000955637	2	860.411	0.123204	19.5895	0
P62851	40S ribosomal protein S25 OS=Homo sapiens GN=RPS25 PE=1 SV=1 - [RS25_HUMAN]	35.46	5.6	1	1	1	1	125	13.7337	10.1108
	Sequence	# PSMs	# Proteins	# Protein Groups	Protein Group Accessions	Modifications	ΔCn	q-Value	PEP	IonScore	Exp Value	Charge	MH+ [Da]	ΔM [ppm]	RT [min]	# Missed Cleavages
	AQVIYTR	1	1	1	P62851		0	0	0.03211	35.46	0.00180623	2	850.478	-0.305079	22.2643	0
Q8NEZ5	F-box only protein 22 OS=Homo sapiens GN=FBXO22 PE=1 SV=1 - [FBX22_HUMAN]	34.63	2.23	1	1	1	1	403	44.4798	7.03467
	Sequence	# PSMs	# Proteins	# Protein Groups	Protein Group Accessions	Modifications	ΔCn	q-Value	PEP	IonScore	Exp Value	Charge	MH+ [Da]	ΔM [ppm]	RT [min]	# Missed Cleavages
	GNVEADAFR	1	1	1	Q8NEZ5		0	0	0.1147	34.63	0.00232436	2	978.464	-0.265334	25.7291	0
P06733	Alpha-enolase OS=Homo sapiens GN=ENO1 PE=1 SV=2 - [ENOA_HUMAN]	34.37	5.07	3	1	1	1	434	47.1393	7.38623
	Sequence	# PSMs	# Proteins	# Protein Groups	Protein Group Accessions	Modifications	ΔCn	q-Value	PEP	IonScore	Exp Value	Charge	MH+ [Da]	ΔM [ppm]	RT [min]	# Missed Cleavages
	SGETEDTFIADLVVGLcTGQIK	1	3	1	P06733	C17(Carbamidomethyl)	0	0	0.001704	34.37	0.00208389	3	2353.16	1.75932	49.4899	0
P31944	Caspase-14 OS=Homo sapiens GN=CASP14 PE=1 SV=2 - [CASPE_HUMAN]	34.04	4.13	1	1	1	1	242	27.662	5.57959
	Sequence	# PSMs	# Proteins	# Protein Groups	Protein Group Accessions	Modifications	ΔCn	q-Value	PEP	IonScore	Exp Value	Charge	MH+ [Da]	ΔM [ppm]	RT [min]	# Missed Cleavages
	TNPEIQSTLR	1	1	1	P31944		0	0	0.04513	34.04	0.00449681	2	1158.61	0.741332	26.0213	0
P78347	General transcription factor II-I OS=Homo sapiens GN=GTF2I PE=1 SV=2 - [GTF2I_HUMAN]	34.03	1	1	1	1	1	998	112.346	6.39209
	Sequence	# PSMs	# Proteins	# Protein Groups	Protein Group Accessions	Modifications	ΔCn	q-Value	PEP	IonScore	Exp Value	Charge	MH+ [Da]	ΔM [ppm]	RT [min]	# Missed Cleavages
	STVVPVPYEK	1	1	1	P78347		0	0	0.01014	34.03	0.00292571	2	1118.61	-0.0561786	29.5548	0
P07237	Protein disulfide-isomerase OS=Homo sapiens GN=P4HB PE=1 SV=3 - [PDIA1_HUMAN]	33.76	5.91	1	1	1	1	508	57.0807	4.86865
	Sequence	# PSMs	# Proteins	# Protein Groups	Protein Group Accessions	Modifications	ΔCn	q-Value	PEP	IonScore	Exp Value	Charge	MH+ [Da]	ΔM [ppm]	RT [min]	# Missed Cleavages
	TGPAATTLPDGAAAESLVESSEVAVIGFFK	1	1	1	P07237		0	0	0.003076	33.76	0.00132529	3	2935.49	-0.784925	49.8827	0
Q15459	Splicing factor 3A subunit 1 OS=Homo sapiens GN=SF3A1 PE=1 SV=1 - [SF3A1_HUMAN]	32.13	1.01	1	1	1	1	793	88.8305	5.22412
	Sequence	# PSMs	# Proteins	# Protein Groups	Protein Group Accessions	Modifications	ΔCn	q-Value	PEP	IonScore	Exp Value	Charge	MH+ [Da]	ΔM [ppm]	RT [min]	# Missed Cleavages
	NGPEFEAR	1	1	1	Q15459		0	0	0.007278	32.13	0.00321484	2	919.425	-1.73126	22.7949	0
Q9BRX9	WD repeat domain-containing protein 83 OS=Homo sapiens GN=WDR83 PE=1 SV=1 - [WDR83_HUMAN]	31.64	2.54	1	1	1	1	315	34.3208	5.57959
	Sequence	# PSMs	# Proteins	# Protein Groups	Protein Group Accessions	Modifications	ΔCn	q-Value	PEP	IonScore	Exp Value	Charge	MH+ [Da]	ΔM [ppm]	RT [min]	# Missed Cleavages
	LDccLSER	1	1	1	Q9BRX9	C3(Carbamidomethyl); C4(Carbamidomethyl)	0	0	0.04353	31.64	0.00171372	2	1052.45	0.820906	23.2212	0
Q9Y230	RuvB-like 2 OS=Homo sapiens GN=RUVBL2 PE=1 SV=3 - [RUVB2_HUMAN]	29.62	2.59	1	1	1	1	463	51.1246	5.64307
	Sequence	# PSMs	# Proteins	# Protein Groups	Protein Group Accessions	Modifications	ΔCn	q-Value	PEP	IonScore	Exp Value	Charge	MH+ [Da]	ΔM [ppm]	RT [min]	# Missed Cleavages
	AVLIAGQPGTGK	1	1	1	Q9Y230		0	0	0.03453	29.62	0.00321975	2	1111.65	-1.34565	26.0227	0
O14744	Protein arginine N-methyltransferase 5 OS=Homo sapiens GN=PRMT5 PE=1 SV=4 - [ANM5_HUMAN]	29.31	1.88	1	1	1	1	637	72.6376	6.29053
	Sequence	# PSMs	# Proteins	# Protein Groups	Protein Group Accessions	Modifications	ΔCn	q-Value	PEP	IonScore	Exp Value	Charge	MH+ [Da]	ΔM [ppm]	RT [min]	# Missed Cleavages
	aAmAVGGAGGSR	1	1	1	O14744	N-Term(Acetyl); M3(Oxidation)	0	0	0.0002351	29.31	0.00621264	2	1062.5	-0.410469	21.2963	0
P05089	Arginase-1 OS=Homo sapiens GN=ARG1 PE=1 SV=2 - [ARGI1_HUMAN]	27.08	3.42	1	1	1	1	322	34.7133	7.21045
	Sequence	# PSMs	# Proteins	# Protein Groups	Protein Group Accessions	Modifications	ΔCn	q-Value	PEP	IonScore	Exp Value	Charge	MH+ [Da]	ΔM [ppm]	RT [min]	# Missed Cleavages
	GGVEEGPTVLR	1	1	1	P05089		0	0	0.07448	27.08	0.0113613	2	1113.59	-0.364732	27.414	0
A8MT79	Putative zinc-alpha-2-glycoprotein-like 1 OS=Homo sapiens PE=5 SV=2 - [ZAGL1_HUMAN]	23.76	4.9	2	1	1	1	204	22.9655	6.30322
	Sequence	# PSMs	# Proteins	# Protein Groups	Protein Group Accessions	Modifications	ΔCn	q-Value	PEP	IonScore	Exp Value	Charge	MH+ [Da]	ΔM [ppm]	RT [min]	# Missed Cleavages
	AGEVQEPELR	1	2	1	A8MT79		0	0	0.01449	23.76	0.0239814	2	1127.57	-0.803851	25.3402	0
P60228	Eukaryotic translation initiation factor 3 subunit E OS=Homo sapiens GN=EIF3E PE=1 SV=1 - [EIF3E_HUMAN]	20.92	1.8	1	1	1	1	445	52.1874	6.03662
	Sequence	# PSMs	# Proteins	# Protein Groups	Protein Group Accessions	Modifications	ΔCn	q-Value	PEP	IonScore	Exp Value	Charge	MH+ [Da]	ΔM [ppm]	RT [min]	# Missed Cleavages
	VLVPATDR	1	1	1	P60228		0	0	0.01486	20.92	0.0246774	2	870.504	-0.222067	23.96	0
P68104	Elongation factor 1-alpha 1 OS=Homo sapiens GN=EEF1A1 PE=1 SV=1 - [EF1A1_HUMAN]	0	1.73	3	1	1	1	462	50.1091	9.01221
	Sequence	# PSMs	# Proteins	# Protein Groups	Protein Group Accessions	Modifications	ΔCn	q-Value	PEP	IonScore	Exp Value	Charge	MH+ [Da]	ΔM [ppm]	RT [min]	# Missed Cleavages
	LPLQDVYK	1	3	1	P68104		0	0	0.06828	21.62	0.0540592	2	975.554	2.77402	31.836	0

## Sheet: ADAT3
Accession	Description	Score	Coverage	# Proteins	# Unique Peptides	# Peptides	# PSMs	# AAs	MW [kDa]	calc. pI
Q86YZ3	Hornerin OS=Homo sapiens GN=HRNR PE=1 SV=2 - [HORN_HUMAN]	229.503	8.04	1	7	7	7	2850	282.228	10.0376
	Sequence	# PSMs	# Protein Groups	Protein Group Accessions	Modifications	IonScore	Exp Value	Charge	ΔM [ppm]	m/z [Da]
	GSGSGQSPSYGR	1	1	Q86YZ3		84.72	1.19737e-08	2	-1.29897	570.257
	SGSGWSSSR	1	1	Q86YZ3		62.8	1.88931e-06	2	0.18185	455.704
	YGQQGSGSGQSPSR	1	1	Q86YZ3		52.77	1.92883e-05	2	-0.0787548	698.316
	SSSGSSSSYGQHGSGSR	1	1	Q86YZ3		50.74	1.05417e-05	3	-0.527958	538.896
	GSGSGQSPSSGQHGTGFGR	1	1	Q86YZ3		31.94	0.00108755	3	-3.39608	583.261
	QSSSYGQHESASR	1	1	Q86YZ3		29.31	0.00287188	3	1.05199	475.212
	QGSGSGQSPSR	1	1	Q86YZ3		21.33	0.0331293	2	-0.397783	524.244
P60709	Actin, cytoplasmic 1 OS=Homo sapiens GN=ACTB PE=1 SV=1 - [ACTB_HUMAN]	175.452	16.8	7	3	3	3	375	41.7097	5.47803
	Sequence	# PSMs	# Protein Groups	Protein Group Accessions	Modifications	IonScore	Exp Value	Charge	ΔM [ppm]	m/z [Da]
	mTQImFETFNTPAmYVAIQAVLSLYASGR	1	1	P60709	M1(Oxidation); M5(Oxidation); M14(Oxidation)	90.85	3.12452e-09	3	2.92607	1101.21
	LcYVALDFEQEMATAASSSSLEK	1	1	P60709	C2(Carbamidomethyl)	81.05	1.96309e-08	3	-0.00862196	850.729
	DSYVGDEAQSK	1	1	P60709		39.02	0.000344614	2	-2.66223	599.763
P15924	Desmoplakin OS=Homo sapiens GN=DSP PE=1 SV=3 - [DESP_HUMAN]	158.57	2.72	1	9	9	9	2871	331.569	6.81494
	Sequence	# PSMs	# Protein Groups	Protein Group Accessions	Modifications	IonScore	Exp Value	Charge	ΔM [ppm]	m/z [Da]
	LQSLTENLTK	1	1	P15924		50.37	7.62216e-05	2	0.213711	573.822
	ETQSQLETER	1	1	P15924		47.93	0.000119188	2	1.28676	610.792
	IQSQFTDAQK	1	1	P15924		46.18	0.000218096	2	3.30249	583.298
	VTQLTDR	1	1	P15924		41.87	0.000932936	2	0.338737	416.73
	AELIVQPELK	1	1	P15924		32.77	0.00150607	2	0.0443608	570.337
	mSQLEVK	1	1	P15924	M1(Oxidation)	30.68	0.00944849	2	0.23909	425.721
	AESGPDLR	1	1	P15924		26.34	0.00940708	2	-0.469387	422.711
	QVQNLVNK	1	1	P15924		25.67	0.0130089	2	0.0524784	471.772
	FLDQNLQK	1	1	P15924		15.57	0.330025	2	1.22716	503.272
P14923	Junction plakoglobin OS=Homo sapiens GN=JUP PE=1 SV=3 - [PLAK_HUMAN]	129.874	4.43	1	3	3	3	745	81.6927	6.13818
	Sequence	# PSMs	# Protein Groups	Protein Group Accessions	Modifications	IonScore	Exp Value	Charge	ΔM [ppm]	m/z [Da]
	TmQNTSDLDTAR	1	1	P14923	M2(Oxidation)	73.75	1.07533e-07	2	-1.36835	684.806
	LLNDEDPVVVTK	1	1	P14923		56.19	1.38251e-05	2	2.9341	671.369
	LAEPSQLLK	1	1	P14923		36.71	0.000597253	2	-0.244457	499.798
Q96EY9	tRNA-specific adenosine deaminase-like protein 3 OS=Homo sapiens GN=ADAT3 PE=1 SV=1 - [ADAT3_HUMAN]	125.346	13.68	1	4	4	5	351	38.0465	7.88428
	Sequence	# PSMs	# Protein Groups	Protein Group Accessions	Modifications	IonScore	Exp Value	Charge	ΔM [ppm]	m/z [Da]
	AVGAVVVDPASDR	1	1	Q96EY9		54.19	3.02947e-05	2	-0.243172	628.336
	VFYGAPSPDGALGTR	2	1	Q96EY9		47.06	0.000152511	2	-1.1105	754.38
	mEPAPGLVEQPK	1	1	Q96EY9	M1(Oxidation)	37.03	0.00144651	2	-1.56058	656.333
	GVLEEQcR	1	1	Q96EY9	C7(Carbamidomethyl)	33.64	0.00333036	2	-1.13197	495.737
Q02413	Desmoglein-1 OS=Homo sapiens GN=DSG1 PE=1 SV=2 - [DSG1_HUMAN]	116.648	3.43	1	3	3	3	1049	113.676	5.03369
	Sequence	# PSMs	# Protein Groups	Protein Group Accessions	Modifications	IonScore	Exp Value	Charge	ΔM [ppm]	m/z [Da]
	QEPSDSPmFIINR	1	1	Q02413	M8(Oxidation)	70.85	5.46791e-07	2	0.642204	775.37
	ESSNVVVTER	1	1	Q02413		59.99	1.00732e-05	2	0.910867	560.286
	TYVVTGNmGSNDK	1	1	Q02413	M8(Oxidation)	26.59	0.00537237	2	-0.87732	701.319
P08670	Vimentin OS=Homo sapiens GN=VIM PE=1 SV=4 - [VIME_HUMAN]	115.09	7.3	7	1	3	3	466	53.6191	5.12256
	Sequence	# PSMs	# Protein Groups	Protein Group Accessions	Modifications	IonScore	Exp Value	Charge	ΔM [ppm]	m/z [Da]
	LLQDSVDFSLADAINTEFK	1	1	P08670		115.09	1.59517e-11	2	-3.3575	1063.53
	LLEGEESR	1	2	P08729;P08670		22.11	0.0630556	2	0.0977223	466.738
	FLEQQNK	1	6	P02538;P08729;P13647;P04259;Q8N1N4;P08670		20.82	0.103079	2	-0.726496	453.737
P60660	Myosin light polypeptide 6 OS=Homo sapiens GN=MYL6 PE=1 SV=2 - [MYL6_HUMAN]	111.132	16.56	2	2	2	2	151	16.9191	4.65283
	Sequence	# PSMs	# Protein Groups	Protein Group Accessions	Modifications	IonScore	Exp Value	Charge	ΔM [ppm]	m/z [Da]
	ALGQNPTNAEVLK	1	1	P60660		78.98	8.60021e-08	2	-0.97623	677.869
	cDFTEDQTAEFK	1	1	P60660	N-Term(Acetyl); C1(Carbamidomethyl)	49.32	1.16673e-05	2	-0.724025	766.814
P09651	Heterogeneous nuclear ribonucleoprotein A1 OS=Homo sapiens GN=HNRNPA1 PE=1 SV=5 - [ROA1_HUMAN]	108.69	4.84	1	1	1	1	372	38.7231	9.12939
	Sequence	# PSMs	# Protein Groups	Protein Group Accessions	Modifications	IonScore	Exp Value	Charge	ΔM [ppm]	m/z [Da]
	NQGGYGGSSSSSSYGSGR	1	1	P09651		108.69	1.34887e-11	2	-0.948471	847.853
Q9Y3B4	Pre-mRNA branch site protein p14 OS=Homo sapiens GN=SF3B14 PE=1 SV=1 - [PM14_HUMAN]	100.807	19.2	1	3	3	3	125	14.5756	9.37842
	Sequence	# PSMs	# Protein Groups	Protein Group Accessions	Modifications	IonScore	Exp Value	Charge	ΔM [ppm]	m/z [Da]
	YGINTDPPK	1	1	Q9Y3B4		59.06	1.22924e-05	2	1.98124	502.757
	VGNTPETR	1	1	Q9Y3B4		50.96	5.77208e-05	2	0.186906	437.225
	LPPEVNR	1	1	Q9Y3B4		30.56	0.00325238	2	-0.308641	412.735
Q9NZT1	Calmodulin-like protein 5 OS=Homo sapiens GN=CALML5 PE=1 SV=2 - [CALL5_HUMAN]	91.664	9.59	1	2	2	2	146	15.8828	4.43701
	Sequence	# PSMs	# Protein Groups	Protein Group Accessions	Modifications	IonScore	Exp Value	Charge	ΔM [ppm]	m/z [Da]
	aGELTPEEEAQYKK	1	1	Q9NZT1	N-Term(Acetyl)	55.97	1.73257e-05	2	-2.27511	817.897
	aGELTPEEEAQYK	1	1	Q9NZT1	N-Term(Acetyl)	55.92	1.03623e-05	2	-0.767609	753.851
P81605	Dermcidin OS=Homo sapiens GN=DCD PE=1 SV=2 - [DCD_HUMAN]	91.138	20	1	2	2	2	110	11.2768	6.53662
	Sequence	# PSMs	# Protein Groups	Protein Group Accessions	Modifications	IonScore	Exp Value	Charge	ΔM [ppm]	m/z [Da]
	DAVEDLESVGK	1	1	P81605		58.83	9.49157e-06	2	-1.18976	581.285
	ENAGEDPGLAR	1	1	P81605		52.91	2.32815e-05	2	-0.701819	564.767
Q9Y421	Protein FAM32A OS=Homo sapiens GN=FAM32A PE=1 SV=2 - [FA32A_HUMAN]	89.1554	16.07	1	2	2	3	112	13.1701	9.99365
	Sequence	# PSMs	# Protein Groups	Protein Group Accessions	Modifications	IonScore	Exp Value	Charge	ΔM [ppm]	m/z [Da]
	TPAQAAFEK	1	1	Q9Y421		64.12	3.96939e-06	2	1.10708	481.751
	mEAYEQVQK	1	1	Q9Y421	N-Term(Acetyl); M1(Oxidation)	32.65	0.00176556	2	-1.80112	592.268
	mEAYEQVQK	1	1	Q9Y421	N-Term(Acetyl)	29.05	0.0060359	2	6.57441	584.275
P61626	Lysozyme C OS=Homo sapiens GN=LYZ PE=1 SV=1 - [LYSC_HUMAN]	88.2192	18.92	1	3	3	3	148	16.5263	9.15869
	Sequence	# PSMs	# Protein Groups	Protein Group Accessions	Modifications	IonScore	Exp Value	Charge	ΔM [ppm]	m/z [Da]
	STDYGIFQINSR	1	1	P61626		54.18	2.42535e-05	2	-0.989915	700.843
	ATNYNAGDR	1	1	P61626		46.6	8.31349e-05	2	0.354619	491.223
	YWcNDGK	1	1	P61626	C3(Carbamidomethyl)	22.67	0.00539473	2	-0.158536	471.692
Q7RTV0	PHD finger-like domain-containing protein 5A OS=Homo sapiens GN=PHF5A PE=1 SV=1 - [PHF5A_HUMAN]	86.7768	25.45	1	3	3	3	110	12.397	8.41162
	Sequence	# PSMs	# Protein Groups	Protein Group Accessions	Modifications	IonScore	Exp Value	Charge	ΔM [ppm]	m/z [Da]
	IcDEcNYGSYQGR	1	1	Q7RTV0	C2(Carbamidomethyl); C5(Carbamidomethyl)	68	1.58114e-07	2	-0.225095	811.322
	IVNLGSSK	1	1	Q7RTV0		28.28	0.0091385	2	1.94062	409.243
	TDLFYER	1	1	Q7RTV0		25.89	0.0106917	2	-0.763994	472.229
Q9Y237	Peptidyl-prolyl cis-trans isomerase NIMA-interacting 4 OS=Homo sapiens GN=PIN4 PE=1 SV=1 - [PIN4_HUMAN]	85.98	9.16	1	1	1	1	131	13.801	9.77393
	Sequence	# PSMs	# Protein Groups	Protein Group Accessions	Modifications	IonScore	Exp Value	Charge	ΔM [ppm]	m/z [Da]
	FNEVAAQYSEDK	1	1	Q9Y237		85.98	9.33688e-09	2	1.01643	700.821
P55769	NHP2-like protein 1 OS=Homo sapiens GN=NHP2L1 PE=1 SV=3 - [NH2L1_HUMAN]	83.62	9.38	1	1	1	1	128	14.1646	8.45557
	Sequence	# PSMs	# Protein Groups	Protein Group Accessions	Modifications	IonScore	Exp Value	Charge	ΔM [ppm]	m/z [Da]
	QQIQSIQQSIER	1	1	P55769		83.62	3.12847e-08	2	0.214295	729.389
P60981	Destrin OS=Homo sapiens GN=DSTN PE=1 SV=3 - [DEST_HUMAN]	81.6	7.27	1	1	1	1	165	18.4935	7.85498
	Sequence	# PSMs	# Protein Groups	Protein Group Accessions	Modifications	IonScore	Exp Value	Charge	ΔM [ppm]	m/z [Da]
	aSGVQVADEVcR	1	1	P60981	N-Term(Acetyl); C11(Carbamidomethyl)	81.6	4.04721e-08	2	0.422829	666.815
P21741	Midkine OS=Homo sapiens GN=MDK PE=1 SV=1 - [MK_HUMAN]	81.1509	13.99	1	2	2	2	143	15.575	9.78857
	Sequence	# PSMs	# Protein Groups	Protein Group Accessions	Modifications	IonScore	Exp Value	Charge	ΔM [ppm]	m/z [Da]
	YNAQcQETIR	1	1	P21741	C5(Carbamidomethyl)	62.21	2.64516e-06	2	0.590508	641.796
	EGTcGAQTQR	1	1	P21741	C4(Carbamidomethyl)	37.66	0.000539897	2	0.104363	554.246
A6NMY6	Putative annexin A2-like protein OS=Homo sapiens GN=ANXA2P2 PE=5 SV=2 - [AXA2L_HUMAN]	80.1816	6.19	2	2	2	2	339	38.6348	6.94678
	Sequence	# PSMs	# Protein Groups	Protein Group Accessions	Modifications	IonScore	Exp Value	Charge	ΔM [ppm]	m/z [Da]
	TNQELQEINR	1	1	A6NMY6		54.43	3.31732e-05	2	1.44795	622.816
	TPAQYDASELK	1	1	A6NMY6		48.34	0.000131167	2	0.372391	611.801
P04040	Catalase OS=Homo sapiens GN=CAT PE=1 SV=3 - [CATA_HUMAN]	76.7386	5.31	1	2	2	2	527	59.7188	7.38623
	Sequence	# PSMs	# Protein Groups	Protein Group Accessions	Modifications	IonScore	Exp Value	Charge	ΔM [ppm]	m/z [Da]
	FNTANDDNVTQVR	1	1	P04040		52.16	4.31776e-05	2	0.21322	747.353
	ADVLTTGAGNPVGDK	1	1	P04040		44.84	0.000247712	2	-1.12069	707.862
P62937	Peptidyl-prolyl cis-trans isomerase A OS=Homo sapiens GN=PPIA PE=1 SV=2 - [PPIA_HUMAN]	76.1888	10.91	3	3	3	3	165	18.0009	7.81104
	Sequence	# PSMs	# Protein Groups	Protein Group Accessions	Modifications	IonScore	Exp Value	Charge	ΔM [ppm]	m/z [Da]
	KITIADcGQLE	1	1	P62937	C7(Carbamidomethyl)	55.79	2.91315e-05	2	0.470919	624.319
	TEWLDGK	1	1	P62937		37.98	0.00144095	2	1.5134	424.712
	ITIADcGQLE	1	1	P62937	C6(Carbamidomethyl)	23.47	0.0407051	2	0.960318	560.272
Q5D862	Filaggrin-2 OS=Homo sapiens GN=FLG2 PE=1 SV=1 - [FILA2_HUMAN]	70.42	0.5	1	1	1	1	2391	247.928	8.30908
	Sequence	# PSMs	# Protein Groups	Protein Group Accessions	Modifications	IonScore	Exp Value	Charge	ΔM [ppm]	m/z [Da]
	FSNSSSSNEFSK	1	1	Q5D862		70.42	9.98603e-08	2	-6.04882	660.785
Q14978	Nucleolar and coiled-body phosphoprotein 1 OS=Homo sapiens GN=NOLC1 PE=1 SV=2 - [NOLC1_HUMAN]	69.7074	2.58	1	2	2	2	699	73.5596	9.46631
	Sequence	# PSMs	# Protein Groups	Protein Group Accessions	Modifications	IonScore	Exp Value	Charge	ΔM [ppm]	m/z [Da]
	VADNSFDAK	1	1	Q14978		48.97	6.65517e-05	2	0.183308	483.73
	GAAGDWGER	1	1	Q14978		39.84	0.000326821	2	0.730385	459.707
P48741	Putative heat shock 70 kDa protein 7 OS=Homo sapiens GN=HSPA7 PE=5 SV=2 - [HSP77_HUMAN]	66.98	3	7	1	1	1	367	40.2196	7.86963
	Sequence	# PSMs	# Protein Groups	Protein Group Accessions	Modifications	IonScore	Exp Value	Charge	ΔM [ppm]	m/z [Da]
	VEILANDQGNR	1	1	P48741		66.98	1.49333e-06	2	-1.19384	614.817
P35080	Profilin-2 OS=Homo sapiens GN=PFN2 PE=1 SV=3 - [PROF2_HUMAN]	65.78	10	1	1	1	1	140	15.0363	6.99072
	Sequence	# PSMs	# Protein Groups	Protein Group Accessions	Modifications	IonScore	Exp Value	Charge	ΔM [ppm]	m/z [Da]
	SQGGEPTYNVAVGR	1	1	P35080		65.78	1.74399e-06	2	0.135216	717.852
P62318	Small nuclear ribonucleoprotein Sm D3 OS=Homo sapiens GN=SNRPD3 PE=1 SV=1 - [SMD3_HUMAN]	60.78	7.94	1	1	1	1	126	13.9073	10.3159
	Sequence	# PSMs	# Protein Groups	Protein Group Accessions	Modifications	IonScore	Exp Value	Charge	ΔM [ppm]	m/z [Da]
	VAQLEQVYIR	1	1	P62318		60.78	7.35331e-06	2	-0.109742	609.846
Q08188	Protein-glutamine gamma-glutamyltransferase E OS=Homo sapiens GN=TGM3 PE=1 SV=4 - [TGM3_HUMAN]	60.6283	2.89	1	2	2	2	693	76.5836	5.85889
	Sequence	# PSMs	# Protein Groups	Protein Group Accessions	Modifications	IonScore	Exp Value	Charge	ΔM [ppm]	m/z [Da]
	DAATDVASR	1	1	Q08188		42.01	0.00052249	2	-0.0582315	453.22
	VPDESEVVVER	1	1	Q08188		38.27	0.00100532	2	-0.535908	629.319
Q96P63	Serpin B12 OS=Homo sapiens GN=SERPINB12 PE=1 SV=1 - [SPB12_HUMAN]	57.78	2.47	1	1	1	1	405	46.2471	5.52881
	Sequence	# PSMs	# Protein Groups	Protein Group Accessions	Modifications	IonScore	Exp Value	Charge	ΔM [ppm]	m/z [Da]
	mDSLVTANTK	1	1	Q96P63	N-Term(Acetyl); M1(Oxidation)	57.78	1.3338e-05	2	0.0268962	569.276
Q01469	Fatty acid-binding protein, epidermal OS=Homo sapiens GN=FABP5 PE=1 SV=3 - [FABP5_HUMAN]	52.54	6.67	1	1	1	1	135	15.1546	7.00537
	Sequence	# PSMs	# Protein Groups	Protein Group Accessions	Modifications	IonScore	Exp Value	Charge	ΔM [ppm]	m/z [Da]
	aTVQQLEGR	1	1	Q01469	N-Term(Acetyl)	52.54	4.76394e-05	2	-1.19379	522.277
P01040	Cystatin-A OS=Homo sapiens GN=CSTA PE=1 SV=1 - [CYTA_HUMAN]	49.8129	19.39	1	2	2	2	98	10.9997	5.50342
	Sequence	# PSMs	# Protein Groups	Protein Group Accessions	Modifications	IonScore	Exp Value	Charge	ΔM [ppm]	m/z [Da]
	TQVVAGTNYYIK	1	1	P01040		44.48	0.000267338	2	-0.595468	678.861
	LEAVQYK	1	1	P01040		26.99	0.014299	2	0.555565	425.737
P02768	Serum albumin OS=Homo sapiens GN=ALB PE=1 SV=2 - [ALBU_HUMAN]	48.9327	2.96	1	2	2	2	609	69.3215	6.27783
	Sequence	# PSMs	# Protein Groups	Protein Group Accessions	Modifications	IonScore	Exp Value	Charge	ΔM [ppm]	m/z [Da]
	LVNEVTEFAK	1	1	P02768		36.84	0.00181137	2	0.183256	575.311
	AEFAEVSK	1	1	P02768		34.56	0.00311451	2	-1.63267	440.723
P31944	Caspase-14 OS=Homo sapiens GN=CASP14 PE=1 SV=2 - [CASPE_HUMAN]	48.78	4.55	1	1	1	1	242	27.662	5.57959
	Sequence	# PSMs	# Protein Groups	Protein Group Accessions	Modifications	IonScore	Exp Value	Charge	ΔM [ppm]	m/z [Da]
	mAEAELVQEGK	1	1	P31944	M1(Oxidation)	48.78	9.93256e-05	2	-2.59619	610.793
O60814	Histone H2B type 1-K OS=Homo sapiens GN=HIST1H2BK PE=1 SV=3 - [H2B1K_HUMAN]	48.61	7.14	9	1	1	1	126	13.8816	10.3159
	Sequence	# PSMs	# Protein Groups	Protein Group Accessions	Modifications	IonScore	Exp Value	Charge	ΔM [ppm]	m/z [Da]
	ESYSVYVYK	1	1	O60814		48.61	0.000110177	2	-0.393245	569.277
Q7Z7K0	COX assembly mitochondrial protein homolog OS=Homo sapiens GN=CMC1 PE=1 SV=1 - [COXM1_HUMAN]	44.42	9.43	1	1	1	1	106	12.4813	8.63135
	Sequence	# PSMs	# Protein Groups	Protein Group Accessions	Modifications	IonScore	Exp Value	Charge	ΔM [ppm]	m/z [Da]
	aLDPADQHLR	1	1	Q7Z7K0	N-Term(Acetyl)	44.42	0.000359603	2	-1.09727	589.301
P0CG48	Polyubiquitin-C OS=Homo sapiens GN=UBC PE=1 SV=3 - [UBC_HUMAN]	43.37	11.82	4	1	1	1	685	76.9915	7.66455
	Sequence	# PSMs	# Protein Groups	Protein Group Accessions	Modifications	IonScore	Exp Value	Charge	ΔM [ppm]	m/z [Da]
	TLSDYNIQK	1	1	P0CG48		43.37	0.000326782	2	-0.136477	541.28
Q14444	Caprin-1 OS=Homo sapiens GN=CAPRIN1 PE=1 SV=2 - [CAPR1_HUMAN]	43.25	1.13	1	1	1	1	709	78.318	5.24951
	Sequence	# PSMs	# Protein Groups	Protein Group Accessions	Modifications	IonScore	Exp Value	Charge	ΔM [ppm]	m/z [Da]
	DGYQQNFK	1	1	Q14444		43.25	0.000163237	2	-0.377189	500.23
Q9UI30	tRNA methyltransferase 112 homolog OS=Homo sapiens GN=TRMT112 PE=1 SV=1 - [TR112_HUMAN]	43	5.6	1	1	1	1	125	14.1903	5.26221
	Sequence	# PSMs	# Protein Groups	Protein Group Accessions	Modifications	IonScore	Exp Value	Charge	ΔM [ppm]	m/z [Da]
	LQATEVR	1	1	Q9UI30		43	0.000601425	2	-0.282171	408.732
Q9H1K1	Iron-sulfur cluster assembly enzyme ISCU, mitochondrial OS=Homo sapiens GN=ISCU PE=1 SV=2 - [ISCU_HUMAN]	42.85	4.79	1	1	1	1	167	17.9876	9.48096
	Sequence	# PSMs	# Protein Groups	Protein Group Accessions	Modifications	IonScore	Exp Value	Charge	ΔM [ppm]	m/z [Da]
	LQIQVDEK	1	1	Q9H1K1		42.85	0.000425416	2	-0.588437	486.771
P10599	Thioredoxin OS=Homo sapiens GN=TXN PE=1 SV=3 - [THIO_HUMAN]	42.1996	20.95	1	2	2	2	105	11.7297	4.91943
	Sequence	# PSMs	# Protein Groups	Protein Group Accessions	Modifications	IonScore	Exp Value	Charge	ΔM [ppm]	m/z [Da]
	TAFQEALDAAGDK	1	1	P10599		34.19	0.00291515	2	2.99562	668.825
	VGEFSGANK	1	1	P10599		29.94	0.0080606	2	-1.29758	454.727
Q99417	C-Myc-binding protein OS=Homo sapiens GN=MYCBP PE=1 SV=3 - [MYCBP_HUMAN]	38.78	8.74	1	1	1	1	103	11.9593	5.90967
	Sequence	# PSMs	# Protein Groups	Protein Group Accessions	Modifications	IonScore	Exp Value	Charge	ΔM [ppm]	m/z [Da]
	SGVLDTLTK	1	1	Q99417		38.78	0.00129785	2	-1.81699	467.265
P05109	Protein S100-A8 OS=Homo sapiens GN=S100A8 PE=1 SV=1 - [S10A8_HUMAN]	37.98	11.83	1	1	1	1	93	10.8276	7.03467
	Sequence	# PSMs	# Protein Groups	Protein Group Accessions	Modifications	IonScore	Exp Value	Charge	ΔM [ppm]	m/z [Da]
	LLETEcPQYIR	1	1	P05109	C6(Carbamidomethyl)	37.98	0.00140114	2	-0.584935	711.358
Q9BY77	Polymerase delta-interacting protein 3 OS=Homo sapiens GN=POLDIP3 PE=1 SV=2 - [PDIP3_HUMAN]	36.04	1.66	1	1	1	1	421	46.0605	9.99365
	Sequence	# PSMs	# Protein Groups	Protein Group Accessions	Modifications	IonScore	Exp Value	Charge	ΔM [ppm]	m/z [Da]
	TATFQQR	1	1	Q9BY77		36.04	0.00195375	2	0.403075	426.222
Q96QA5	Gasdermin-A OS=Homo sapiens GN=GSDMA PE=2 SV=4 - [GSDMA_HUMAN]	32.73	1.8	1	1	1	1	445	49.3338	5.2876
	Sequence	# PSMs	# Protein Groups	Protein Group Accessions	Modifications	IonScore	Exp Value	Charge	ΔM [ppm]	m/z [Da]
	ALETVQER	1	1	Q96QA5		32.73	0.00610668	2	-1.08017	473.253
Q9BUZ4	TNF receptor-associated factor 4 OS=Homo sapiens GN=TRAF4 PE=1 SV=1 - [TRAF4_HUMAN]	31.57	1.49	1	1	1	1	470	53.5074	8.14795
	Sequence	# PSMs	# Protein Groups	Protein Group Accessions	Modifications	IonScore	Exp Value	Charge	ΔM [ppm]	m/z [Da]
	QELQELR	1	1	Q9BUZ4		31.57	0.00560784	2	-1.10365	458.248
Q15517	Corneodesmosin OS=Homo sapiens GN=CDSN PE=1 SV=3 - [CDSN_HUMAN]	31.39	3.4	1	1	1	1	529	51.4902	8.35303
	Sequence	# PSMs	# Protein Groups	Protein Group Accessions	Modifications	IonScore	Exp Value	Charge	ΔM [ppm]	m/z [Da]
	GSPGVPSFAAGPPISEGK	1	1	Q15517		31.39	0.00511905	2	-0.477546	827.925
P07737	Profilin-1 OS=Homo sapiens GN=PFN1 PE=1 SV=2 - [PROF1_HUMAN]	30.63	10	1	1	1	1	140	15.0446	8.26514
	Sequence	# PSMs	# Protein Groups	Protein Group Accessions	Modifications	IonScore	Exp Value	Charge	ΔM [ppm]	m/z [Da]
	STGGAPTFNVTVTK	1	1	P07737		30.63	0.00739548	2	-3.87912	690.359
P16403	Histone H1.2 OS=Homo sapiens GN=HIST1H1C PE=1 SV=2 - [H12_HUMAN]	30.59	7.51	1	1	1	1	213	21.3517	10.9312
	Sequence	# PSMs	# Protein Groups	Protein Group Accessions	Modifications	IonScore	Exp Value	Charge	ΔM [ppm]	m/z [Da]
	sETAPAAPAAAPPAEK	1	1	P16403	N-Term(Acetyl)	30.59	0.00776945	2	-2.49061	760.881
P62829	60S ribosomal protein L23 OS=Homo sapiens GN=RPL23 PE=1 SV=1 - [RL23_HUMAN]	30.43	7.14	1	1	1	1	140	14.8561	10.5063
	Sequence	# PSMs	# Protein Groups	Protein Group Accessions	Modifications	IonScore	Exp Value	Charge	ΔM [ppm]	m/z [Da]
	GSAITGPVAK	1	1	P62829		30.43	0.0057514	2	-1.10791	450.761
Q13835	Plakophilin-1 OS=Homo sapiens GN=PKP1 PE=1 SV=2 - [PKP1_HUMAN]	27.86	1.07	1	1	1	1	747	82.8078	9.12939
	Sequence	# PSMs	# Protein Groups	Protein Group Accessions	Modifications	IonScore	Exp Value	Charge	ΔM [ppm]	m/z [Da]
	LDAEVPTR	1	1	Q13835		27.86	0.010803	2	-1.70349	450.742
P0C0S5	Histone H2A.Z OS=Homo sapiens GN=H2AFZ PE=1 SV=2 - [H2AZ_HUMAN]	27.3	7.03	15	1	1	1	128	13.5446	10.5796
	Sequence	# PSMs	# Protein Groups	Protein Group Accessions	Modifications	IonScore	Exp Value	Charge	ΔM [ppm]	m/z [Da]
	AGLQFPVGR	1	1	P0C0S5		27.3	0.0153622	2	-1.21052	472.769
P04406	Glyceraldehyde-3-phosphate dehydrogenase OS=Homo sapiens GN=GAPDH PE=1 SV=3 - [G3P_HUMAN]	26.91	4.48	1	1	1	1	335	36.0304	8.45557
	Sequence	# PSMs	# Protein Groups	Protein Group Accessions	Modifications	IonScore	Exp Value	Charge	ΔM [ppm]	m/z [Da]
	GALQNIIPASTGAAK	1	1	P04406		26.91	0.00998151	2	1.48518	706.4
P62805	Histone H4 OS=Homo sapiens GN=HIST1H4A PE=1 SV=2 - [H4_HUMAN]	24.12	9.71	1	1	1	1	103	11.3604	11.356
	Sequence	# PSMs	# Protein Groups	Protein Group Accessions	Modifications	IonScore	Exp Value	Charge	ΔM [ppm]	m/z [Da]
	DAVTYTEHAK	1	1	P62805		24.12	0.0302061	2	-2.11766	567.774
Q15369	Transcription elongation factor B polypeptide 1 OS=Homo sapiens GN=TCEB1 PE=1 SV=1 - [ELOC_HUMAN]	20.62	12.5	1	1	1	1	112	12.465	4.77979
	Sequence	# PSMs	# Protein Groups	Protein Group Accessions	Modifications	IonScore	Exp Value	Charge	ΔM [ppm]	m/z [Da]
	TYGGcEGPDAmYVK	1	1	Q15369	C5(Carbamidomethyl); M11(Oxidation)	20.62	0.00866962	2	-0.648179	782.326
P62316	Small nuclear ribonucleoprotein Sm D2 OS=Homo sapiens GN=SNRPD2 PE=1 SV=1 - [SMD2_HUMAN]	0	8.47	1	1	1	1	118	13.5182	9.90576
	Sequence	# PSMs	# Protein Groups	Protein Group Accessions	Modifications	IonScore	Exp Value	Charge	ΔM [ppm]	m/z [Da]
	SEmTPEELQK	1	1	P62316	M3(Oxidation)	19.34	0.064609	2	-0.574437	604.279
Q9Y5V0	Zinc finger protein 706 OS=Homo sapiens GN=ZNF706 PE=1 SV=1 - [ZN706_HUMAN]	0	9.21	1	1	1	1	76	8.49245	10.0083
	Sequence	# PSMs	# Protein Groups	Protein Group Accessions	Modifications	IonScore	Exp Value	Charge	ΔM [ppm]	m/z [Da]
	TQMPDPK	1	1	Q9Y5V0		14.09	0.167675	2	0.0932671	408.7

## Sheet: ADAT3-V144M
Accession	Description	Score	Coverage	# Proteins	# Unique Peptides	# Peptides	# PSMs	# AAs	MW [kDa]	calc. pI
P10809	60 kDa heat shock protein, mitochondrial OS=Homo sapiens GN=HSPD1 PE=1 SV=2 - [CH60_HUMAN]	822.869	29.14	1	15	15	23	573	61.0164	5.87158
	Sequence	# PSMs	# Protein Groups	Protein Group Accessions	Modifications	IonScore	Exp Value	Charge	ΔM [ppm]	m/z [Da]
	LVQDVANNTNEEAGDGTTTATVLAR	6	1	P10809		115.7	1.27848e-11	2	-0.789639	1280.63
	cIPALDSLTPANEDQK	1	1	P10809	C1(Carbamidomethyl)	75.54	1.71741e-07	2	-1.91679	886.429
	VGGTSDVEVNEK	1	1	P10809		73.93	2.73089e-07	2	-0.436819	617.301
	NAGVEGSLIVEK	3	1	P10809		72.31	4.99366e-07	2	-1.00803	608.332
	AAVEEGIVLGGGcALLR	1	1	P10809	C13(Carbamidomethyl)	68.09	1.0401e-06	2	-2.52169	842.954
	TVIIEQSWGSPK	1	1	P10809		63.06	3.63318e-06	2	0.375464	672.862
	VGGTSDVEVNEKK	2	1	P10809		61.65	6.12101e-06	2	0.680543	681.349
	VGLQVVAVK	1	1	P10809		58.18	1.59657e-06	2	1.56437	456.798
	VTDALNATR	1	1	P10809		54.08	4.9246e-05	2	-1.35468	480.758
	GYISPYFINTSK	1	1	P10809		49.48	0.000107084	2	0.0592597	695.356
	EIGNIISDAmK	1	1	P10809	M10(Oxidation)	48.6	0.000155983	2	0.224651	603.806
	GANPVEIR	1	1	P10809		42.02	0.00032345	2	-2.39184	428.237
	DDAMLLK	1	1	P10809		39.63	0.00131216	2	-0.0871425	403.21
	APGFGDNR	1	1	P10809		38.61	0.000743693	2	-0.401047	417.199
	VGEVIVTK	1	1	P10809		29.59	0.00785789	2	-2.08255	422.76
P15924	Desmoplakin OS=Homo sapiens GN=DSP PE=1 SV=3 - [DESP_HUMAN]	509.63	7.91	1	25	25	25	2871	331.569	6.81494
	Sequence	# PSMs	# Protein Groups	Protein Group Accessions	Modifications	IonScore	Exp Value	Charge	ΔM [ppm]	m/z [Da]
	LNDSILQATEQR	1	1	P15924		64.1	3.11236e-06	2	-1.71774	694.361
	FGDSNTVmR	1	1	P15924	M8(Oxidation)	61.23	1.50671e-06	2	-0.418921	521.735
	YEVTSGGGGTSR	1	1	P15924		61.22	3.47342e-06	2	-0.712471	585.773
	NQcTQVVQER	1	1	P15924	C3(Carbamidomethyl)	59.42	7.42871e-06	2	1.14463	631.302
	QLQNIIQATSR	1	1	P15924		56.6	1.8049e-05	2	0.0325058	636.357
	IQSQFTDAQK	1	1	P15924		55.71	2.28254e-05	2	-1.20084	583.295
	VQEQELTR	1	1	P15924		52.37	6.46063e-05	2	-0.202955	501.764
	QLLQEQESVK	1	1	P15924		51.12	5.6792e-05	2	2.37	601.326
	NDYDQLQK	1	1	P15924		50.57	4.8235e-05	2	1.76697	512.242
	VLLQEEGTR	1	1	P15924		47.54	0.000176198	2	-0.393021	522.788
	mSQLEVK	1	1	P15924	M1(Oxidation)	46.37	0.000254896	2	-0.191527	425.721
	GAGSIAGASASPK	1	1	P15924		44.92	0.000286675	2	-0.104346	537.283
	FLDQNLQK	1	1	P15924		44.71	0.000368491	2	2.44114	503.273
	QVQNLVNK	1	1	P15924		37.95	0.000769558	2	0.311503	471.772
	AESGPDLR	1	1	P15924		35.51	0.00113882	2	-0.397106	422.711
	SQLQISNNR	1	1	P15924		34.26	0.00296229	2	1.32913	530.281
	AQIDNLTR	1	1	P15924		33.94	0.00425846	2	0.71237	465.754
	STLEAETR	1	1	P15924		32.72	0.00649496	2	1.48582	453.731
	VTQLTDR	1	1	P15924		28.96	0.0182327	2	0.265417	416.73
	ATGSEVSQR	1	1	P15924		22.28	0.0559026	2	-2.59274	467.732
	ETQSQLETER	1	1	P15924		20.03	0.072994	2	3.08695	610.793
	EYENELAK	1	1	P15924		17.26	0.134371	2	1.66939	498.238
	QEAFSIR	1	1	P15924		15.19	0.358689	2	0.0455759	425.725
	LPVEEAYK	1	1	P15924		15.16	0.251451	2	0.577461	474.756
	AELIVQPELK	1	1	P15924		12.57	0.157705	2	0.687023	570.338
Q99832	T-complex protein 1 subunit eta OS=Homo sapiens GN=CCT7 PE=1 SV=2 - [TCPH_HUMAN]	491.308	25.23	1	12	12	14	543	59.3289	7.6499
	Sequence	# PSMs	# Protein Groups	Protein Group Accessions	Modifications	IonScore	Exp Value	Charge	ΔM [ppm]	m/z [Da]
	QLcDNAGFDATNILNK	1	1	Q99832	C3(Carbamidomethyl)	92.45	4.32328e-09	2	-1.13054	897.427
	GGAEQFmEETER	1	1	Q99832	M7(Oxidation)	72.34	8.45995e-08	2	0.609872	700.294
	GGAEQFMEETER	1	1	Q99832		66	5.02377e-07	2	-1.20554	692.295
	cQVFEETQIGGER	2	1	Q99832	C1(Carbamidomethyl)	61.13	3.5847e-06	2	-0.316412	776.856
	TFSYAGFEmQPK	1	1	Q99832	M9(Oxidation)	59.96	3.07822e-06	2	-6.15684	711.32
	ATISNDGATILK	1	1	Q99832		56.42	1.96109e-05	2	0.714301	602.333
	TATQLAVNK	1	1	Q99832		54.11	3.33809e-05	2	-0.502392	473.272
	cAMTALSSK	1	1	Q99832	C1(Carbamidomethyl)	51.85	3.9841e-05	2	2.28101	484.732
	QQLLIGAYAK	1	1	Q99832		47.75	7.3028e-05	2	1.72246	552.825
	NDSVVAGGGAIEmELSK	1	1	Q99832	M13(Oxidation)	42.37	0.000347657	2	-2.61704	846.907
	YNFFTGcPK	1	1	Q99832	C7(Carbamidomethyl)	37.11	0.00048634	2	0.85726	567.258
	STVDAPTAAGR	1	1	Q99832		35.61	0.00245937	2	0.884281	523.268
	ALEIIPR	1	1	Q99832		29.09	0.00209628	2	-0.31641	406.255
P49368	T-complex protein 1 subunit gamma OS=Homo sapiens GN=CCT3 PE=1 SV=4 - [TCPG_HUMAN]	468.177	19.27	1	12	12	14	545	60.4953	6.49365
	Sequence	# PSMs	# Protein Groups	Protein Group Accessions	Modifications	IonScore	Exp Value	Charge	ΔM [ppm]	m/z [Da]
	AVAQALEVIPR	1	1	P49368		83.19	1.03143e-08	2	0.736935	583.849
	IPGGIIEDScVLR	1	1	P49368	C10(Carbamidomethyl)	80.62	6.37217e-08	2	-0.321307	714.879
	KVQSGNINAAK	1	1	P49368		69.93	6.91049e-07	2	0.902196	565.32
	AmTGVEQWPYR	1	1	P49368	M2(Oxidation)	60.3	4.43296e-06	2	-2.07293	677.315
	NLQDAmQVcR	1	1	P49368	M6(Oxidation); C9(Carbamidomethyl)	57.55	7.20749e-06	2	-0.0873717	625.784
	VQSGNINAAK	1	1	P49368		57.37	1.87812e-05	2	3.51547	501.274
	GESQTDIEITR	1	1	P49368		56.07	1.66841e-05	2	-2.30973	624.806
	EIQVQHPAAK	1	1	P49368		51.89	5.436e-05	2	0.24304	560.809
	TLIQNcGASTIR	1	1	P49368	C6(Carbamidomethyl)	50.48	8.99842e-05	2	0.779728	667.349
	NLQDAMQVcR	1	1	P49368	C9(Carbamidomethyl)	45.51	0.000137783	2	1.132	617.788
	EILSEVER	2	1	P49368		42.38	0.000583877	2	1.08128	487.762
	SmIEISR	1	1	P49368	M2(Oxidation)	28.74	0.012564	2	1.44485	426.219
	KGESQTDIEITR	1	1	P49368		18.25	0.124188	3	-0.973547	459.572
P17987	T-complex protein 1 subunit alpha OS=Homo sapiens GN=TCP1 PE=1 SV=1 - [TCPA_HUMAN]	457.898	20.14	1	10	10	13	556	60.3056	6.11279
	Sequence	# PSMs	# Protein Groups	Protein Group Accessions	Modifications	IonScore	Exp Value	Charge	ΔM [ppm]	m/z [Da]
	SQNVmAAASIANIVK	1	1	P17987	M5(Oxidation)	95.31	2.42915e-09	2	-0.928283	766.908
	YINENLIVNTDELGR	1	1	P17987		74.7	2.74464e-07	2	-1.27535	881.951
	QAGVFEPTIVK	1	1	P17987		66.51	1.64168e-06	2	0.341582	594.835
	GANDFMcDEMER	1	1	P17987	C7(Carbamidomethyl)	62.97	5.03466e-07	2	-0.535314	737.773
	YPVNSVNILK	1	1	P17987		56.25	1.2094e-05	2	0.00845696	573.83
	GANDFmcDEMER	2	1	P17987	M6(Oxidation); C7(Carbamidomethyl)	55.81	2.618e-06	2	-1.0491	745.77
	VLcELADLQDK	1	1	P17987	C3(Carbamidomethyl)	51.02	7.86725e-05	2	-0.560058	652.331
	TSASIILR	2	1	P17987		37.47	0.000725195	2	-0.525788	430.763
	DcLINAAK	1	1	P17987	C2(Carbamidomethyl)	35.68	0.00301491	2	1.02415	452.732
	AFHNEAQVNPER	1	1	P17987		29.07	0.00656562	3	0.712358	471.229
	SSLGPVGLDK	1	1	P17987		28.45	0.0116455	2	-2.48149	486.77
Q86YZ3	Hornerin OS=Homo sapiens GN=HRNR PE=1 SV=2 - [HORN_HUMAN]	429.041	16.32	1	12	12	13	2850	282.228	10.0376
	Sequence	# PSMs	# Protein Groups	Protein Group Accessions	Modifications	IonScore	Exp Value	Charge	ΔM [ppm]	m/z [Da]
	YGQQGSGSGQSPSR	1	1	Q86YZ3		77.54	6.60741e-08	2	-0.865953	698.315
	GSGSGQSPSYGR	1	1	Q86YZ3		73.3	1.98787e-07	2	0.629289	570.258
	GSGSSQSSGYGR	1	1	Q86YZ3		68.84	3.26543e-07	2	0.0839101	565.247
	SGSGWSSSR	1	1	Q86YZ3		67.78	6.00209e-07	2	-1.15899	455.704
	GSGSGQSPSSGQHGTGFGR	1	1	Q86YZ3		59.61	2.02382e-06	3	-0.253123	583.263
	SSSGSSSSYGQHGSGSR	1	1	Q86YZ3		57.97	2.07464e-06	3	0.152448	538.896
	HGSGSGQSPSPSR	1	1	Q86YZ3		44.91	0.000121069	3	0.155363	414.194
	GSGSRQSPSYGR	1	1	Q86YZ3		37.88	0.000977578	3	0.273135	413.534
	QSSSYGPHGYGSGR	1	1	Q86YZ3		37.68	0.000486233	3	1.18337	480.549
	SSSRGPYESR	1	1	Q86YZ3		34.01	0.00198596	2	1.4158	563.269
	QSSSYGQHESASR	2	1	Q86YZ3		31.76	0.00160034	3	0.408894	475.212
	QGSSAGSSSSYGQHGSGSR	1	1	Q86YZ3		15.68	0.0283916	3	-1.02312	595.257
P48643	T-complex protein 1 subunit epsilon OS=Homo sapiens GN=CCT5 PE=1 SV=1 - [TCPE_HUMAN]	306.429	15.16	1	9	9	11	541	59.6328	5.65576
	Sequence	# PSMs	# Protein Groups	Protein Group Accessions	Modifications	IonScore	Exp Value	Charge	ΔM [ppm]	m/z [Da]
	LDVTSVEDYK	1	1	P48643		78.58	1.15794e-07	2	-0.38491	584.79
	IADGYEQAAR	2	1	P48643		68.43	1.44984e-06	2	0.631351	547.268
	QQISLATQMVR	1	1	P48643		65.79	2.30679e-06	2	-0.0526707	637.848
	QQISLATQmVR	1	1	P48643	M9(Oxidation)	54.16	3.60685e-05	2	-0.841148	645.845
	FSELTAEK	1	1	P48643		39.79	0.000671707	2	-0.394558	462.737
	DTEPLIQTAK	1	1	P48643		35.6	0.00229978	2	-3.21396	558.299
	LmGLEALK	1	1	P48643	M2(Oxidation)	34.87	0.00205277	2	-0.127858	445.754
	VAIEHLDK	1	1	P48643		27.62	0.00570839	2	-0.408143	462.761
	LMVELSK	1	1	P48643		25.64	0.0148729	2	-1.83296	410.235
	TSLGPNGLDK	1	1	P48643		18.6	0.10629	2	-0.87278	501.266
Q9UHX1	Poly(U)-binding-splicing factor PUF60 OS=Homo sapiens GN=PUF60 PE=1 SV=1 - [PUF60_HUMAN]	285.129	16.64	1	9	9	10	559	59.8376	5.2876
	Sequence	# PSMs	# Protein Groups	Protein Group Accessions	Modifications	IonScore	Exp Value	Charge	ΔM [ppm]	m/z [Da]
	DIDDDLEGEVTEEcGK	1	1	Q9UHX1	C14(Carbamidomethyl)	102.08	6.17974e-11	2	-3.82533	912.375
	QGEEEDAEIIVK	1	1	Q9UHX1		66.69	1.59645e-06	2	3.12364	680.338
	VVAEVYDQER	1	1	Q9UHX1		64.94	2.69327e-06	2	0.095465	604.301
	LGLPPLTPEQQEALQK	2	1	Q9UHX1		44.88	9.75262e-05	2	-2.19106	881.489
	VIIYQEK	1	1	Q9UHX1		34.9	0.00129437	2	-0.512039	446.76
	YAMEQSIK	1	1	Q9UHX1		31.34	0.00448053	2	-0.667155	485.239
	AIQALNGR	1	1	Q9UHX1		28.95	0.00579444	2	-1.61848	421.745
	GYGFIEYEK	1	1	Q9UHX1		27.45	0.0125022	2	0.318439	553.264
	ALAImcR	1	1	Q9UHX1	M5(Oxidation); C6(Carbamidomethyl)	24.83	0.026637	2	1.58536	425.718
P50990	T-complex protein 1 subunit theta OS=Homo sapiens GN=CCT8 PE=1 SV=4 - [TCPQ_HUMAN]	284.875	16.24	1	8	8	8	548	59.5825	5.60498
	Sequence	# PSMs	# Protein Groups	Protein Group Accessions	Modifications	IonScore	Exp Value	Charge	ΔM [ppm]	m/z [Da]
	AIADTGANVVVTGGK	1	1	P50990		101.41	5.42077e-10	2	0.22182	686.875
	LVPGGGATEIELAK	1	1	P50990		75.06	1.45028e-07	2	-0.903465	677.882
	AVDDGVNTFK	1	1	P50990		53.24	3.36712e-05	2	-0.234325	533.264
	TVGATALPR	1	1	P50990		52.79	2.36708e-05	2	-0.18974	443.261
	NVGLDIEAEVPAVK	1	1	P50990		48.83	7.78963e-05	2	-5.57683	727.394
	TAEELMNFSK	1	1	P50990		37	0.000917821	2	-1.09036	585.278
	QYGNEVFLAK	1	1	P50990		32.99	0.00396851	2	0.241216	584.804
	ELAQTTR	1	1	P50990		25.38	0.0379552	2	0.00220733	409.722
Q02413	Desmoglein-1 OS=Homo sapiens GN=DSG1 PE=1 SV=2 - [DSG1_HUMAN]	250.784	8.58	1	8	8	8	1049	113.676	5.03369
	Sequence	# PSMs	# Protein Groups	Protein Group Accessions	Modifications	IonScore	Exp Value	Charge	ΔM [ppm]	m/z [Da]
	ESSNVVVTER	1	1	Q02413		78.31	1.48309e-07	2	1.0199	560.286
	YVmGNNPADLLAVDSR	1	1	Q02413	M3(Oxidation)	70.56	5.71365e-07	2	-0.768754	875.924
	QEPSDSPmFIINR	1	1	Q02413	M8(Oxidation)	56.41	1.43993e-05	2	1.35112	775.37
	mTGFELTEGVK	1	1	Q02413	M1(Oxidation)	53.34	2.71116e-05	2	0.846557	614.3
	LADISLGK	1	1	Q02413		43.47	0.000382313	2	-0.0744549	408.745
	TYVVTGNmGSNDK	1	1	Q02413	M8(Oxidation)	42.26	0.000136687	2	-1.57405	701.318
	EmQDLGGGER	1	1	Q02413	M2(Oxidation)	26.14	0.00498602	2	1.49582	554.241
	EQYNmLGGK	1	1	Q02413	M5(Oxidation)	21.64	0.0462705	2	0.623095	528.245
P50991	T-complex protein 1 subunit delta OS=Homo sapiens GN=CCT4 PE=1 SV=4 - [TCPD_HUMAN]	239.1	12.24	1	6	6	6	539	57.8878	7.82568
	Sequence	# PSMs	# Protein Groups	Protein Group Accessions	Modifications	IonScore	Exp Value	Charge	ΔM [ppm]	m/z [Da]
	ETLLNSATTSLNSK	1	1	P50991		88.04	9.1081e-09	2	-0.0205447	739.888
	VIDPATATSVDLR	1	1	P50991		79.48	8.39762e-08	2	-2.16954	679.368
	GDVTITNDGATILK	1	1	P50991		56.01	2.0926e-05	2	-4.32469	709.377
	FSNISAAK	1	1	P50991		44.88	0.000300706	2	-0.305302	419.227
	ITGcASPGK	1	1	P50991	C4(Carbamidomethyl)	42.82	0.000522396	2	-0.165458	445.724
	IDDVVNTR	1	1	P50991		39.44	0.00130258	2	-0.414336	466.246
P30153	Serine/threonine-protein phosphatase 2A 65 kDa regulatory subunit A alpha isoform OS=Homo sapiens GN=PPP2R1A PE=1 SV=4 - [2AAA_HUMAN]	217.685	11.71	1	7	7	7	589	65.2669	5.10986
	Sequence	# PSMs	# Protein Groups	Protein Group Accessions	Modifications	IonScore	Exp Value	Charge	ΔM [ppm]	m/z [Da]
	LTQDQDVDVK	1	1	P30153		76.92	2.12381e-07	2	-0.331049	580.793
	mAGDPVANVR	1	1	P30153	M1(Oxidation)	52.53	4.35607e-05	2	0.109854	523.258
	ELVSDANQHVK	1	1	P30153		46.4	0.000208469	3	0.102791	413.883
	EFcENLSADcR	1	1	P30153	C3(Carbamidomethyl); C10(Carbamidomethyl)	44.59	3.46713e-05	2	-1.26087	700.781
	EAATSNLK	1	1	P30153		40.49	0.0011881	2	0.91075	417.222
	NLcSDDTPMVR	1	1	P30153	C3(Carbamidomethyl)	37.7	0.000458526	2	0.957817	654.29
	VLELDNVK	1	1	P30153		34.88	0.00208056	2	-0.997092	465.268
P40227	T-complex protein 1 subunit zeta OS=Homo sapiens GN=CCT6A PE=1 SV=3 - [TCPZ_HUMAN]	188.439	11.49	2	6	6	6	531	57.9876	6.68311
	Sequence	# PSMs	# Protein Groups	Protein Group Accessions	Modifications	IonScore	Exp Value	Charge	ΔM [ppm]	m/z [Da]
	IITEGFEAAK	1	1	P40227		67.93	1.19188e-06	2	-0.82269	539.792
	TEVNSGFFYK	1	1	P40227		64.19	2.47693e-06	2	-5.37798	596.284
	mLVSGAGDIK	1	1	P40227	M1(Oxidation)	61.24	6.5767e-06	2	0.388685	503.766
	VLAQNSGFDLQETLVK	1	1	P40227		39.39	0.00071925	2	-0.451646	881.472
	ETLIDVAR	1	1	P40227		37.07	0.00183574	2	0.203014	458.759
	HTLTQIK	1	1	P40227		20.86	0.0213291	2	-0.411066	420.75
P60709	Actin, cytoplasmic 1 OS=Homo sapiens GN=ACTB PE=1 SV=1 - [ACTB_HUMAN]	179.52	10.4	2	2	2	3	375	41.7097	5.47803
	Sequence	# PSMs	# Protein Groups	Protein Group Accessions	Modifications	IonScore	Exp Value	Charge	ΔM [ppm]	m/z [Da]
	mTQImFETFNTPAMYVAIQAVLSLYASGR	1	1	P60709	M1(Oxidation); M5(Oxidation)	102.85	2.2049e-10	3	-5.10916	1095.87
	mTQImFETFNTPAmYVAIQAVLSLYASGR	1	1	P60709	M1(Oxidation); M5(Oxidation); M14(Oxidation)	80.39	3.47363e-08	3	3.7025	1101.21
	GYSFTTTAER	1	1	P60709		34.22	0.00143808	2	-4.03951	566.765
Q96EY9	tRNA-specific adenosine deaminase-like protein 3 OS=Homo sapiens GN=ADAT3 PE=1 SV=1 - [ADAT3_HUMAN]	179.402	12.54	1	4	4	6	351	38.0465	7.88428
	Sequence	# PSMs	# Protein Groups	Protein Group Accessions	Modifications	IonScore	Exp Value	Charge	ΔM [ppm]	m/z [Da]
	mEPAPGLVEQPK	1	1	Q96EY9	M1(Oxidation)	64.58	3.13504e-06	2	-1.00218	656.334
	MEPAPGLVEQPK	1	1	Q96EY9		61.67	4.73135e-06	2	-1.35903	648.336
	QVTSALAGR	1	1	Q96EY9		50.57	8.41921e-05	2	0.572527	451.757
	GVLEEQcR	1	1	Q96EY9	C7(Carbamidomethyl)	38.83	0.000968795	2	0.100483	495.737
	VFYGAPSPDGALGTR	2	1	Q96EY9		38.2	0.00117301	2	-0.058001	754.381
P14923	Junction plakoglobin OS=Homo sapiens GN=JUP PE=1 SV=3 - [PLAK_HUMAN]	166.441	9.93	1	7	7	7	745	81.6927	6.13818
	Sequence	# PSMs	# Protein Groups	Protein Group Accessions	Modifications	IonScore	Exp Value	Charge	ΔM [ppm]	m/z [Da]
	TmQNTSDLDTAR	1	1	P14923	M2(Oxidation)	67.95	4.64941e-07	2	-0.476413	684.806
	LLNDEDPVVVTK	1	1	P14923		61.78	4.67939e-06	2	-0.705096	671.366
	LAEPSQLLK	1	1	P14923		47.53	4.94491e-05	2	-0.305578	499.798
	AAmIVNQLSK	1	1	P14923	M3(Oxidation)	30.37	0.0101935	2	-1.10959	545.799
	ISEDKNPDYR	1	1	P14923		28.72	0.008258	3	-0.745943	412.866
	ALmGSPQLVAAVVR	1	1	P14923	M3(Oxidation)	24.68	0.0171906	2	-0.245016	714.405
	LVQLLVK	1	1	P14923		20.28	0.00935341	2	-0.111951	406.784
P78371	T-complex protein 1 subunit beta OS=Homo sapiens GN=CCT2 PE=1 SV=4 - [TCPB_HUMAN]	133.098	8.6	1	4	4	4	535	57.4521	6.45557
	Sequence	# PSMs	# Protein Groups	Protein Group Accessions	Modifications	IonScore	Exp Value	Charge	ΔM [ppm]	m/z [Da]
	GATQQILDEAER	1	1	P78371		79.55	8.5961e-08	2	-1.34874	665.833
	EALLSSAVDHGSDEVK	1	1	P78371		49.94	7.45225e-05	3	1.79847	552.942
	EAESLIAK	1	1	P78371		44.47	0.000441232	2	-0.0262961	430.74
	NIGVDNPAAK	1	1	P78371		20.66	0.0476753	2	-0.604651	499.767
Q9UJV9	Probable ATP-dependent RNA helicase DDX41 OS=Homo sapiens GN=DDX41 PE=1 SV=2 - [DDX41_HUMAN]	131.202	9.65	1	6	6	6	622	69.793	6.84424
	Sequence	# PSMs	# Protein Groups	Protein Group Accessions	Modifications	IonScore	Exp Value	Charge	ΔM [ppm]	m/z [Da]
	SGNTGIATTFINK	1	1	Q9UJV9		57.7	1.19726e-05	2	2.39311	662.35
	QTLLFSATmPK	1	1	Q9UJV9	M9(Oxidation)	57.45	1.18725e-05	2	-0.743005	626.833
	LLQEDSSPLLR	1	1	Q9UJV9		41.32	0.000468569	2	0.0327467	635.854
	YLALDEADR	1	1	Q9UJV9		35.53	0.00229516	2	0.691572	533.265
	GITYDDPIK	1	1	Q9UJV9		25.2	0.0218946	2	0.155587	511.264
	EQMETIR	1	1	Q9UJV9		21.47	0.0538204	2	-0.613938	453.721
O43242	26S proteasome non-ATPase regulatory subunit 3 OS=Homo sapiens GN=PSMD3 PE=1 SV=2 - [PSMD3_HUMAN]	129.219	7.49	1	4	4	4	534	60.9395	8.44092
	Sequence	# PSMs	# Protein Groups	Protein Group Accessions	Modifications	IonScore	Exp Value	Charge	ΔM [ppm]	m/z [Da]
	TAAAAAEHSQR	1	1	O43242		57.02	1.21152e-05	2	-0.440845	556.776
	ISLADIAQK	1	1	O43242		49.85	6.00382e-05	2	1.51669	479.783
	FNQVLDQFGEK	1	1	O43242		41.11	0.000522762	2	0.456642	662.831
	EQQDLEFAK	1	1	O43242		40.87	0.00063431	2	1.81277	554.271
P10599	Thioredoxin OS=Homo sapiens GN=TXN PE=1 SV=3 - [THIO_HUMAN]	110.899	20.95	1	2	2	2	105	11.7297	4.91943
	Sequence	# PSMs	# Protein Groups	Protein Group Accessions	Modifications	IonScore	Exp Value	Charge	ΔM [ppm]	m/z [Da]
	TAFQEALDAAGDK	1	1	P10599		75.86	2.10129e-07	2	-0.383447	668.822
	VGEFSGANK	1	1	P10599		57.08	1.54749e-05	2	-0.424155	454.727
P07437	Tubulin beta chain OS=Homo sapiens GN=TUBB PE=1 SV=2 - [TBB5_HUMAN]	104.737	5.41	4	2	2	2	444	49.639	4.89404
	Sequence	# PSMs	# Protein Groups	Protein Group Accessions	Modifications	IonScore	Exp Value	Charge	ΔM [ppm]	m/z [Da]
	ISVYYNEATGGK	1	1	P07437		75.47	1.90141e-07	2	0.104023	651.322
	EVDEQmLNVQNK	1	1	P07437	M6(Oxidation)	50.09	5.33822e-05	2	-1.37263	731.845
P81605	Dermcidin OS=Homo sapiens GN=DCD PE=1 SV=2 - [DCD_HUMAN]	98.0335	20	1	2	2	2	110	11.2768	6.53662
	Sequence	# PSMs	# Protein Groups	Protein Group Accessions	Modifications	IonScore	Exp Value	Charge	ΔM [ppm]	m/z [Da]
	DAVEDLESVGK	1	1	P81605		60.94	7.08733e-06	2	0.38661	581.286
	ENAGEDPGLAR	1	1	P81605		58.14	7.05924e-06	2	-0.16098	564.768
Q6P1J9	Parafibromin OS=Homo sapiens GN=CDC73 PE=1 SV=1 - [CDC73_HUMAN]	90.9449	5.27	1	3	3	3	531	60.5391	9.61279
	Sequence	# PSMs	# Protein Groups	Protein Group Accessions	Modifications	IonScore	Exp Value	Charge	ΔM [ppm]	m/z [Da]
	AADEVLAEAK	1	1	Q6P1J9		58.16	1.06166e-05	2	0.475626	508.767
	AATENIPVVR	1	1	Q6P1J9		37.31	0.00102179	2	1.07759	535.304
	ENETLIQR	1	1	Q6P1J9		35.62	0.0026045	2	0.466743	501.765
P04040	Catalase OS=Homo sapiens GN=CAT PE=1 SV=3 - [CATA_HUMAN]	85.26	2.47	1	1	1	1	527	59.7188	7.38623
	Sequence	# PSMs	# Protein Groups	Protein Group Accessions	Modifications	IonScore	Exp Value	Charge	ΔM [ppm]	m/z [Da]
	FNTANDDNVTQVR	1	1	P04040		85.26	2.02539e-08	2	0.376667	747.353
P08107	Heat shock 70 kDa protein 1A/1B OS=Homo sapiens GN=HSPA1A PE=1 SV=5 - [HSP71_HUMAN]	83.5546	8.27	7	5	5	5	641	70.009	5.65576
	Sequence	# PSMs	# Protein Groups	Protein Group Accessions	Modifications	IonScore	Exp Value	Charge	ΔM [ppm]	m/z [Da]
	VEIIANDQGNR	1	1	P08107		49.46	9.51216e-05	2	-0.200292	614.818
	ATAGDTHLGGEDFDNR	1	1	P08107		35.62	0.000548315	3	-1.35019	559.248
	STLEPVEK	1	1	P08107		31.7	0.00679463	2	-1.71685	451.744
	ITITNDK	1	1	P08107		27.54	0.0262534	2	0.256569	402.727
	FELSGIPPAPR	1	1	P08107		13.96	0.237057	2	0.0769024	592.327
Q99615	DnaJ homolog subfamily C member 7 OS=Homo sapiens GN=DNAJC7 PE=1 SV=2 - [DNJC7_HUMAN]	80.29	4.05	1	2	2	2	494	56.4047	6.96143
	Sequence	# PSMs	# Protein Groups	Protein Group Accessions	Modifications	IonScore	Exp Value	Charge	ΔM [ppm]	m/z [Da]
	EALGDAQQSVR	1	1	Q99615		54.03	2.98502e-05	2	0.799507	587.297
	NAQAQQEFK	1	1	Q99615		43.26	0.000427217	2	-0.890096	532.262
Q13835	Plakophilin-1 OS=Homo sapiens GN=PKP1 PE=1 SV=2 - [PKP1_HUMAN]	80.09	2.01	1	1	1	1	747	82.8078	9.12939
	Sequence	# PSMs	# Protein Groups	Protein Group Accessions	Modifications	IonScore	Exp Value	Charge	ΔM [ppm]	m/z [Da]
	SPNQNVQQAAAGALR	1	1	Q13835		80.09	7.78695e-08	2	-1.38326	762.896
Q5D862	Filaggrin-2 OS=Homo sapiens GN=FLG2 PE=1 SV=1 - [FILA2_HUMAN]	78.77	0.5	1	1	1	1	2391	247.928	8.30908
	Sequence	# PSMs	# Protein Groups	Protein Group Accessions	Modifications	IonScore	Exp Value	Charge	ΔM [ppm]	m/z [Da]
	FSNSSSSNEFSK	1	1	Q5D862		78.77	1.59287e-08	2	-1.51934	660.788
P07355	Annexin A2 OS=Homo sapiens GN=ANXA2 PE=1 SV=2 - [ANXA2_HUMAN]	70.6696	5.6	2	2	2	2	339	38.5798	7.75244
	Sequence	# PSMs	# Protein Groups	Protein Group Accessions	Modifications	IonScore	Exp Value	Charge	ΔM [ppm]	m/z [Da]
	TNQELQEINR	1	1	P07355		57.12	1.78562e-05	2	1.44795	622.816
	QDIAFAYQR	1	1	P07355		35.46	0.00186312	2	-2.28203	556.279
Q9HCY8	Protein S100-A14 OS=Homo sapiens GN=S100A14 PE=1 SV=1 - [S10AE_HUMAN]	68.19	14.42	1	1	1	1	104	11.6548	5.23682
	Sequence	# PSMs	# Protein Groups	Protein Group Accessions	Modifications	IonScore	Exp Value	Charge	ΔM [ppm]	m/z [Da]
	SANAEDAQEFSDVER	1	1	Q9HCY8		68.19	2.35143e-07	2	-0.822087	834.36
Q12874	Splicing factor 3A subunit 3 OS=Homo sapiens GN=SF3A3 PE=1 SV=1 - [SF3A3_HUMAN]	65.5477	3.19	1	2	2	2	501	58.8123	5.37646
	Sequence	# PSMs	# Protein Groups	Protein Group Accessions	Modifications	IonScore	Exp Value	Charge	ΔM [ppm]	m/z [Da]
	mETILEQQR	1	1	Q12874	N-Term(Acetyl); M1(Oxidation)	45.44	0.00026147	2	-0.358416	603.295
	IQAEFEK	1	1	Q12874		39.92	0.000855617	2	0.509617	432.727
Q9Y262	Eukaryotic translation initiation factor 3 subunit L OS=Homo sapiens GN=EIF3L PE=1 SV=1 - [EIF3L_HUMAN]	65.36	1.6	1	1	1	1	564	66.6844	6.34131
	Sequence	# PSMs	# Protein Groups	Protein Group Accessions	Modifications	IonScore	Exp Value	Charge	ΔM [ppm]	m/z [Da]
	VSSDVIDQK	1	1	Q9Y262		65.36	3.14357e-06	2	-1.56153	495.758
P48444	Coatomer subunit delta OS=Homo sapiens GN=ARCN1 PE=1 SV=1 - [COPD_HUMAN]	62.9182	3.91	1	2	2	2	511	57.1741	6.21436
	Sequence	# PSMs	# Protein Groups	Protein Group Accessions	Modifications	IonScore	Exp Value	Charge	ΔM [ppm]	m/z [Da]
	ENVNLAQIR	1	1	P48444		46.31	0.000182429	2	0.305091	528.794
	VTQVDGNSPVR	1	1	P48444		35.4	0.0020765	2	0.923786	586.307
A8MT79	Putative zinc-alpha-2-glycoprotein-like 1 OS=Homo sapiens PE=5 SV=2 - [ZAGL1_HUMAN]	62.55	4.9	2	1	1	1	204	22.9655	6.30322
	Sequence	# PSMs	# Protein Groups	Protein Group Accessions	Modifications	IonScore	Exp Value	Charge	ΔM [ppm]	m/z [Da]
	AGEVQEPELR	1	1	A8MT79		62.55	3.66897e-06	2	0.495266	564.289
P01040	Cystatin-A OS=Homo sapiens GN=CSTA PE=1 SV=1 - [CYTA_HUMAN]	61.09	19.39	1	2	2	2	98	10.9997	5.50342
	Sequence	# PSMs	# Protein Groups	Protein Group Accessions	Modifications	IonScore	Exp Value	Charge	ΔM [ppm]	m/z [Da]
	TQVVAGTNYYIK	1	1	P01040		51.98	4.34201e-05	2	-2.48495	678.86
	LEAVQYK	1	1	P01040		26.61	0.0153882	2	-0.0185676	425.737
P07237	Protein disulfide-isomerase OS=Homo sapiens GN=P4HB PE=1 SV=3 - [PDIA1_HUMAN]	59.44	3.15	1	1	1	1	508	57.0807	4.86865
	Sequence	# PSMs	# Protein Groups	Protein Group Accessions	Modifications	IonScore	Exp Value	Charge	ΔM [ppm]	m/z [Da]
	VDATEESDLAQQYGVR	1	1	P07237		59.44	5.97254e-06	2	-1.01968	890.92
Q08188	Protein-glutamine gamma-glutamyltransferase E OS=Homo sapiens GN=TGM3 PE=1 SV=4 - [TGM3_HUMAN]	59.38	1.59	1	1	1	1	693	76.5836	5.85889
	Sequence	# PSMs	# Protein Groups	Protein Group Accessions	Modifications	IonScore	Exp Value	Charge	ΔM [ppm]	m/z [Da]
	VPDESEVVVER	1	1	Q08188		59.38	7.72814e-06	2	-2.38012	629.318
Q96QA5	Gasdermin-A OS=Homo sapiens GN=GSDMA PE=2 SV=4 - [GSDMA_HUMAN]	58.63	1.8	1	1	1	1	445	49.3338	5.2876
	Sequence	# PSMs	# Protein Groups	Protein Group Accessions	Modifications	IonScore	Exp Value	Charge	ΔM [ppm]	m/z [Da]
	ALETVQER	1	1	Q96QA5		58.63	1.3983e-05	2	0.146345	473.254
Q9UI10	Translation initiation factor eIF-2B subunit delta OS=Homo sapiens GN=EIF2B4 PE=1 SV=2 - [EI2BD_HUMAN]	58.26	2.1	1	1	1	1	523	57.5213	9.37842
	Sequence	# PSMs	# Protein Groups	Protein Group Accessions	Modifications	IonScore	Exp Value	Charge	ΔM [ppm]	m/z [Da]
	VGTAQLALVAR	1	1	Q9UI10		58.26	7.16541e-06	2	-1.12913	549.835
P68104	Elongation factor 1-alpha 1 OS=Homo sapiens GN=EEF1A1 PE=1 SV=1 - [EF1A1_HUMAN]	57.83	6.28	3	1	1	1	462	50.1091	9.01221
	Sequence	# PSMs	# Protein Groups	Protein Group Accessions	Modifications	IonScore	Exp Value	Charge	ΔM [ppm]	m/z [Da]
	NmITGTSQADcAVLIVAAGVGEFEAGISK	1	1	P68104	M2(Oxidation); C11(Carbamidomethyl)	57.83	7.41673e-06	3	5.75268	975.822
Q96P63	Serpin B12 OS=Homo sapiens GN=SERPINB12 PE=1 SV=1 - [SPB12_HUMAN]	53.9547	6.42	1	2	2	2	405	46.2471	5.52881
	Sequence	# PSMs	# Protein Groups	Protein Group Accessions	Modifications	IonScore	Exp Value	Charge	ΔM [ppm]	m/z [Da]
	ADLTGISPSPNLYLSK	1	1	Q96P63		52.98	2.97065e-05	2	-0.222684	838.449
	mDSLVTANTK	1	1	Q96P63	N-Term(Acetyl); M1(Oxidation)	22.2	0.0448907	2	-2.9778	569.275
Q9NZT1	Calmodulin-like protein 5 OS=Homo sapiens GN=CALML5 PE=1 SV=2 - [CALL5_HUMAN]	50.87	8.9	1	1	1	1	146	15.8828	4.43701
	Sequence	# PSMs	# Protein Groups	Protein Group Accessions	Modifications	IonScore	Exp Value	Charge	ΔM [ppm]	m/z [Da]
	aGELTPEEEAQYK	1	1	Q9NZT1	N-Term(Acetyl)	50.87	3.06924e-05	2	-4.73754	753.848
Q01469	Fatty acid-binding protein, epidermal OS=Homo sapiens GN=FABP5 PE=1 SV=3 - [FABP5_HUMAN]	49.03	6.67	1	1	1	1	135	15.1546	7.00537
	Sequence	# PSMs	# Protein Groups	Protein Group Accessions	Modifications	IonScore	Exp Value	Charge	ΔM [ppm]	m/z [Da]
	aTVQQLEGR	1	1	Q01469	N-Term(Acetyl)	49.03	9.93956e-05	2	-3.18239	522.276
Q13283	Ras GTPase-activating protein-binding protein 1 OS=Homo sapiens GN=G3BP1 PE=1 SV=1 - [G3BP1_HUMAN]	47.53	2.36	1	1	1	1	466	52.1321	5.51611
	Sequence	# PSMs	# Protein Groups	Protein Group Accessions	Modifications	IonScore	Exp Value	Charge	ΔM [ppm]	m/z [Da]
	EAGEQGDIEPR	1	1	Q13283		47.53	7.32906e-05	2	-0.466218	600.778
P61626	Lysozyme C OS=Homo sapiens GN=LYZ PE=1 SV=1 - [LYSC_HUMAN]	44.89	6.08	1	1	1	1	148	16.5263	9.15869
	Sequence	# PSMs	# Protein Groups	Protein Group Accessions	Modifications	IonScore	Exp Value	Charge	ΔM [ppm]	m/z [Da]
	ATNYNAGDR	1	1	P61626		44.89	0.000123249	2	0.416809	491.223
P31944	Caspase-14 OS=Homo sapiens GN=CASP14 PE=1 SV=2 - [CASPE_HUMAN]	43.5991	7.85	1	2	2	2	242	27.662	5.57959
	Sequence	# PSMs	# Protein Groups	Protein Group Accessions	Modifications	IonScore	Exp Value	Charge	ΔM [ppm]	m/z [Da]
	FQQAIDSR	1	1	P31944		37.4	0.00186519	2	0.776472	482.746
	KTNPEIQSTLR	1	1	P31944		29.01	0.0111787	3	0.942237	429.574
P0CG48	Polyubiquitin-C OS=Homo sapiens GN=UBC PE=1 SV=3 - [UBC_HUMAN]	42.5	11.82	4	1	1	1	685	76.9915	7.66455
	Sequence	# PSMs	# Protein Groups	Protein Group Accessions	Modifications	IonScore	Exp Value	Charge	ΔM [ppm]	m/z [Da]
	TLSDYNIQK	1	1	P0CG48		42.5	0.000483614	2	0.540717	541.28
Q08554	Desmocollin-1 OS=Homo sapiens GN=DSC1 PE=1 SV=2 - [DSC1_HUMAN]	41.2893	5.59	1	4	4	4	894	99.9238	5.42725
	Sequence	# PSMs	# Protein Groups	Protein Group Accessions	Modifications	IonScore	Exp Value	Charge	ΔM [ppm]	m/z [Da]
	VQDQDLPNTPHSK	1	1	Q08554		32.96	0.00379368	3	-0.411375	493.579
	VTIFTVPENcR	1	1	Q08554	C10(Carbamidomethyl)	27.59	0.0139345	2	0.951148	668.341
	DTGDIFcTR	1	1	Q08554	C7(Carbamidomethyl)	21.89	0.0200614	2	4.15612	542.742
	AASSQTPTmcTTTVTVK	1	1	Q08554	M9(Oxidation); C10(Carbamidomethyl)	18.14	0.0890078	2	0.767008	900.43
P16403	Histone H1.2 OS=Homo sapiens GN=HIST1H1C PE=1 SV=2 - [H12_HUMAN]	39.4974	10.8	5	2	2	2	213	21.3517	10.9312
	Sequence	# PSMs	# Protein Groups	Protein Group Accessions	Modifications	IonScore	Exp Value	Charge	ΔM [ppm]	m/z [Da]
	ALAAAGYDVEK	1	1	P16403		37.9	0.00182454	2	2.13157	554.289
	ASGPPVSELITK	1	1	P16403		24.01	0.0268104	2	0.0441978	599.838
P68363	Tubulin alpha-1B chain OS=Homo sapiens GN=TUBA1B PE=1 SV=1 - [TBA1B_HUMAN]	36.9544	8.65	7	2	2	2	451	50.1196	5.05908
	Sequence	# PSMs	# Protein Groups	Protein Group Accessions	Modifications	IonScore	Exp Value	Charge	ΔM [ppm]	m/z [Da]
	DYEEVGVDSVEGEGEEEGEEY	1	1	P68363		28.15	0.00152746	2	-0.154406	1174.96
	VGINYQPPTVVPGGDLAK	1	1	P68363		25.17	0.0142922	2	-1.33233	912.995
Q5VSP4	Putative lipocalin 1-like protein 1 OS=Homo sapiens GN=LCN1P1 PE=5 SV=1 - [LC1L1_HUMAN]	36.54	6.79	2	1	1	1	162	17.907	4.99561
	Sequence	# PSMs	# Protein Groups	Protein Group Accessions	Modifications	IonScore	Exp Value	Charge	ΔM [ppm]	m/z [Da]
	GLSTESILIPR	1	1	Q5VSP4		36.54	0.00137528	2	-2.00494	593.344
O60814	Histone H2B type 1-K OS=Homo sapiens GN=HIST1H2BK PE=1 SV=3 - [H2B1K_HUMAN]	36.1271	12.7	14	2	2	2	126	13.8816	10.3159
	Sequence	# PSMs	# Protein Groups	Protein Group Accessions	Modifications	IonScore	Exp Value	Charge	ΔM [ppm]	m/z [Da]
	EIQTAVR	1	1	O60814		30.07	0.0118081	2	0.0168529	408.732
	ESYSVYVYK	1	1	O60814		28.75	0.00960135	2	-2.0029	569.276
P14618	Pyruvate kinase isozymes M1/M2 OS=Homo sapiens GN=PKM PE=1 SV=4 - [KPYM_HUMAN]	33.4608	4.14	1	2	2	2	531	57.9	7.84033
	Sequence	# PSMs	# Protein Groups	Protein Group Accessions	Modifications	IonScore	Exp Value	Charge	ΔM [ppm]	m/z [Da]
	GDYPLEAVR	1	1	P14618		34.88	0.00303957	2	2.446	510.263
	NTGIIcTIGPASR	1	1	P14618	C6(Carbamidomethyl)	17.44	0.178499	2	-0.428033	680.356
P20930	Filaggrin OS=Homo sapiens GN=FLG PE=1 SV=3 - [FILA_HUMAN]	32.53	0.32	1	1	1	1	4061	434.922	9.24658
	Sequence	# PSMs	# Protein Groups	Protein Group Accessions	Modifications	IonScore	Exp Value	Charge	ΔM [ppm]	m/z [Da]
	HSQVGQGESAGSK	1	1	P20930		32.53	0.00298782	2	1.39153	636.303
P04406	Glyceraldehyde-3-phosphate dehydrogenase OS=Homo sapiens GN=GAPDH PE=1 SV=3 - [G3P_HUMAN]	31.92	4.48	1	1	1	1	335	36.0304	8.45557
	Sequence	# PSMs	# Protein Groups	Protein Group Accessions	Modifications	IonScore	Exp Value	Charge	ΔM [ppm]	m/z [Da]
	GALQNIIPASTGAAK	1	1	P04406		31.92	0.00375972	2	-5.7779	706.395
Q86TJ2	Transcriptional adapter 2-beta OS=Homo sapiens GN=TADA2B PE=1 SV=2 - [TAD2B_HUMAN]	31.08	1.67	1	1	1	1	420	48.4396	7.82568
	Sequence	# PSMs	# Protein Groups	Protein Group Accessions	Modifications	IonScore	Exp Value	Charge	ΔM [ppm]	m/z [Da]
	LPSYLDK	1	1	Q86TJ2		31.08	0.00409411	2	-0.925494	418.231
Q9BZZ5	Apoptosis inhibitor 5 OS=Homo sapiens GN=API5 PE=1 SV=3 - [API5_HUMAN]	28.76	1.53	1	1	1	1	524	58.9679	7.34229
	Sequence	# PSMs	# Protein Groups	Protein Group Accessions	Modifications	IonScore	Exp Value	Charge	ΔM [ppm]	m/z [Da]
	SLQTVSGR	1	1	Q9BZZ5		28.76	0.0160985	2	-1.2939	424.235
Q9BV44	THUMP domain-containing protein 3 OS=Homo sapiens GN=THUMPD3 PE=1 SV=1 - [THUM3_HUMAN]	28	1.78	1	1	1	1	507	56.9668	6.3667
	Sequence	# PSMs	# Protein Groups	Protein Group Accessions	Modifications	IonScore	Exp Value	Charge	ΔM [ppm]	m/z [Da]
	AVLLTQDTK	1	1	Q9BV44		28	0.0134716	2	-0.135544	494.787
Q86X55	Histone-arginine methyltransferase CARM1 OS=Homo sapiens GN=CARM1 PE=1 SV=3 - [CARM1_HUMAN]	27.17	1.48	1	1	1	1	608	65.8114	6.72705
	Sequence	# PSMs	# Protein Groups	Protein Group Accessions	Modifications	IonScore	Exp Value	Charge	ΔM [ppm]	m/z [Da]
	GAAVDEYFR	1	1	Q86X55		27.17	0.00825028	2	-0.316221	514.246
Q15428	Splicing factor 3A subunit 2 OS=Homo sapiens GN=SF3A2 PE=1 SV=2 - [SF3A2_HUMAN]	26.248	5.17	1	2	2	2	464	49.2243	9.64209
	Sequence	# PSMs	# Protein Groups	Protein Group Accessions	Modifications	IonScore	Exp Value	Charge	ΔM [ppm]	m/z [Da]
	EAPAQPAPEK	1	1	Q15428		26.57	0.013548	2	0.5009	519.267
	TGSGGVASSSESNR	1	1	Q15428		19.56	0.042605	2	-1.37341	648.294
P05089	Arginase-1 OS=Homo sapiens GN=ARG1 PE=1 SV=2 - [ARGI1_HUMAN]	25.36	2.8	1	1	1	1	322	34.7133	7.21045
	Sequence	# PSMs	# Protein Groups	Protein Group Accessions	Modifications	IonScore	Exp Value	Charge	ΔM [ppm]	m/z [Da]
	YFSmTEVDR	1	1	P05089	M4(Oxidation)	25.36	0.00654911	2	-1.43834	582.255
Q14145	Kelch-like ECH-associated protein 1 OS=Homo sapiens GN=KEAP1 PE=1 SV=2 - [KEAP1_HUMAN]	24.58	1.28	1	1	1	1	624	69.6207	6.44287
	Sequence	# PSMs	# Protein Groups	Protein Group Accessions	Modifications	IonScore	Exp Value	Charge	ΔM [ppm]	m/z [Da]
	LADLQVPR	1	1	Q14145		24.58	0.0132368	2	-0.747423	456.269
P26368	Splicing factor U2AF 65 kDa subunit OS=Homo sapiens GN=U2AF2 PE=1 SV=4 - [U2AF2_HUMAN]	21.12	4.42	1	1	1	1	475	53.4672	9.08545
	Sequence	# PSMs	# Protein Groups	Protein Group Accessions	Modifications	IonScore	Exp Value	Charge	ΔM [ppm]	m/z [Da]
	LGGLTQAPGNPVLAVQINQDK	1	1	P26368		21.12	0.0270438	3	-0.4847	711.727
